# Supplementary material for: Methane cycling microbes are important predictors of methylmercury accumulation in rice paddies
Source: Appl Environ Microbiol. 2026 Feb 17;92(3):e02028-25. doi: 10.1128/aem.02028-25 (PMC12997803; doi:10.1128/aem.02028-25)
Supplement: Supplemental data sets — Data S1 to S7. [file aem.02028-25-s0002.xlsx]

## Sheet: Data S1
Supplementary Data 1. Quality control results for total mercury (THg) and methylmercury (MeHg) analysis using certified reference materials (CRMs). Recovery percentages were calculated as the ratio of obtained values to certified values. All values are presented as mean ± standard deviation. Methods: DMA = direct mercury analyzer; CVAAS = cold vapor atomic absorption spectrometry; GC-CVAFS = gas …
CRM	n	Hg	Certified value	Obtained value	Recovery %	Method
		Species	ng g-1	ng g-1
GSS-5	15	THg	290±3	289±7.9	99.7±3	DMA
GSS-5	5	THg	290±3	293±15	101±5	CVAAS
SRM-2711a	12	THg	7420±180	7214±341	97±5	CVAAS
ERM-CC580	8	MeHg	75.5±3.7	79±4.7	106±6.2	GC-CVAFS

## Sheet: Data S2
Supplementary Data 2. Metagenomic/metatranscriptomic sequencing QA/QC
Sample ID	Collection Date	Type	site	Sequencing ID	Reads	Yield(Gbases)	Q30(%)
gy2021_GX_sur_t1	2021-05-18	surface	GX	P2-LDL2327	40455020	12.1365	94.15
gy2021_HX_sur_t1	2021-05-18	surface	HX	P1-LDL2326	40397844	12.1194	94.55
gy2021_SK_sur_t1	2021-05-18	surface	SK	P3-LDL2328	40171025	12.0513	94.3
gy2021_GX_rhi_t2	2021-06-09	rhizosphere	GX	P26-LDL2351	40969000	12.2907	93.93
gy2021_HX_rhi_t2	2021-06-09	rhizosphere	HX	P25-LDL2350	47325065	14.1975	94.27
gy2021_SK_rhi_t2	2021-06-09	rhizosphere	SK	P27-LDL2352	43151115	12.9453	93.96
gy2021_GX_sur_t2	2021-06-09	surface	GX	P5-LDL2330	44986107	13.4958	94.08
gy2021_HX_sur_t2	2021-06-09	surface	HX	P4-LDL2329	48929241	14.6788	94.6
gy2021_SK_sur_t2	2021-06-09	surface	SK	P6-LDL2331	50200637	15.0602	94.14
gy2021_GX_rhi_t3	2021-07-01	rhizosphere	GX	P29-LDL2354	52543659	15.7631	94.21
gy2021_HX_rhi_t3	2021-07-01	rhizosphere	HX	P28-LDL2353	42522725	12.7568	94.69
gy2021_SK_rhi_t3	2021-07-01	rhizosphere	SK	P30-LDL2355	44830317	13.4491	94.06
gy2021_GX_sur_t3	2021-07-01	surface	GX	P8-LDL2333	45281487	13.5845	94.27
gy2021_HX_sur_t3	2021-07-01	surface	HX	P7-LDL2332	62971777	18.8915	94.27
gy2021_SK_sur_t3	2021-07-01	surface	SK	P9-LDL2334	48609460	14.5828	94.6
gy2021_GX_rhi_t4	2021-07-21	rhizosphere	GX	P32-LDL2357	57112933	17.1339	93.91
gy2021_HX_rhi_t4	2021-07-21	rhizosphere	HX	P31-LDL2356	47403821	14.2211	94.18
gy2021_SK_rhi_t4	2021-07-21	rhizosphere	SK	P33-LDL2358	45199539	13.5599	94.3
gy2021_GX_sur_t4	2021-07-21	surface	GX	P11-LDL2336	57832083	17.3496	94.03
gy2021_HX_sur_t4	2021-07-21	surface	HX	P10-LDL2335	40157204	12.0472	94.16
gy2021_SK_sur_t4	2021-07-21	surface	SK	P12-LDL2337	52925198	15.8776	93.99
gy2021_GX_rhi_t5	2021-08-11	rhizosphere	GX	P35-LDL2360	41255275	12.3766	94
gy2021_HX_rhi_t5	2021-08-11	rhizosphere	HX	P34-LDL2359	42234497	12.6703	93.65
gy2021_SK_rhi_t5	2021-08-11	rhizosphere	SK	P36-LDL2361	46116316	13.8349	94.36
gy2021_GX_sur_t5	2021-08-11	surface	GX	P14-LDL2339	55090858	16.5273	93.62
gy2021_HX_sur_t5	2021-08-11	surface	HX	P13-LDL2338	46909567	14.0729	94.04
gy2021_SK_sur_t5	2021-08-11	surface	SK	P15-LDL2340	66800528	20.0402	93.93
gy2021_GX_rhi_t6	2021-09-01	rhizosphere	GX	P38-LDL2363	54640731	16.3922	93.72
gy2021_HX_rhi_t6	2021-09-01	rhizosphere	HX	P37-LDL2362	46235151	13.8705	93.98
gy2021_SK_rhi_t6	2021-09-01	rhizosphere	SK	P39-LDL2364	56495489	16.9487	93.82
gy2021_GX_sur_t6	2021-09-01	surface	GX	P17-LDL2342	48762926	14.6289	94.11
gy2021_HX_sur_t6	2021-09-01	surface	HX	P16-LDL2341	46755011	14.0265	93.94
gy2021_SK_sur_t6	2021-09-01	surface	SK	P18-LDL2343	49624710	14.8874	93.95
gy2021_HX_rhi_t7	2021-09-27	rhizosphere	HX	P40-LDL2365	42906375	12.8719	94.09
gy2021_SK_rhi_t7	2021-09-27	rhizosphere	SK	P41-LDL2366	42540272	12.7621	94.28
gy2021_GX_sur_t7	2021-09-27	surface	GX	P20-LDL2345	42643787	12.7931	94.37
gy2021_HX_sur_t7	2021-09-27	surface	HX	P19-LDL2344	51491325	15.4474	93.96
gy2021_SK_sur_t7	2021-09-27	surface	SK	P21-LDL2346	50135502	15.0406	93.95
gy2021_GX_sur_t8	2021-10-11	surface	GX	P23-LDL2348	54004478	16.2013	93.99
gy2021_HX_sur_t8	2021-10-11	surface	HX	P22-LDL2347	43390875	13.0173	93.99
gy2021_SK_sur_t8	2021-10-11	surface	SK	P24-LDL2349	36349889	10.905	93.87
gy2021_GX_sur_t9	2022-01-11	surface	GX	p43-LFC5830	54495221	16.349	92.69
gy2021_HX_sur_t9	2022-01-11	surface	HX	p42-LFC5829	67148485	20.145	92.32
gy2021_SK_sur_t9	2022-01-11	surface	SK	P44-LFC5831	54936738	16.481	92.29
gy2021_GX_sur_t10	2022-03-25	surface	GX	p46-LFC5833	55735771	16.721	91.96
gy2021_HX_sur_t10	2022-03-25	surface	HX	p45-LFC5832	53122188	15.937	92.33
gy2021_SK_sur_t10	2022-03-25	surface	SK	P47-LFC5834	49816700	14.945	91.61
gy2021_GX_sur_t11	2022-04-25	surface	GX	p49-LFC5836	52447283	15.734	92.48
gy2021_HX_sur_t11	2022-04-25	surface	HX	p48-LFC5835	56103316	16.831	92.06
gy2021_SK_sur_t11	2022-04-25	surface	SK	P50-LFC5837	65053977	19.516	92.09
gy2021_HX_sur_t5_RNA	2021-08-11	rhizosphere	HX	HX-a-LDJ0569-RL1	59303916	17.7912	94.44
gy2021_HX_rhi_t5_RNA	2021-08-11	rhizosphere	HX	HX-b-LDJ0570-RL1	51812349	15.5437	93.64
gy2021_GX_sur_t5_RNA	2021-08-11	rhizosphere	GX	GX-a-LDJ0571-RL1	55632405	16.6897	94.28
gy2021_GX_rhi_t5_RNA	2021-08-11	rhizosphere	GX	GX-b-LDJ0572-RL1	52286031	15.6858	94.35
gy2021_SK_sur_t5_RNA	2021-08-11	rhizosphere	SK	SK-a-LDJ0573-w1	50524040	15.1572	93.86
gy2021_SK_rhi_t5_RNA	2021-08-11	rhizosphere	SK	SK-b-LDJ0574-RL1	53021935	15.9066	94.18

## Sheet: Data S3
Supplementary Data 3. FastQC results of trimmed reads
Sample ID	Forward/Reverse Reads	% Dups	% GC	M Seqs
gy2021_GX_rhi_t2	R1	0.078	0.62	40.7
gy2021_GX_rhi_t2	R2	0.095	0.62	40.7
gy2021_GX_rhi_t3	R1	0.082	0.62	52.2
gy2021_GX_rhi_t3	R2	0.106	0.62	52.2
gy2021_GX_rhi_t4	R1	0.074	0.63	56.7
gy2021_GX_rhi_t4	R2	0.099	0.63	56.7
gy2021_GX_rhi_t5	R1	0.083	0.63	40.9
gy2021_GX_rhi_t5	R2	0.103	0.63	40.9
gy2021_GX_rhi_t6	R1	0.074	0.63	54.2
gy2021_GX_rhi_t6	R2	0.096	0.63	54.2
gy2021_GX_sur_t1	R1	0.08	0.64	40.2
gy2021_GX_sur_t1	R2	0.097	0.64	40.2
gy2021_GX_sur_t10	R1	0.144	0.63	54.8
gy2021_GX_sur_t10	R2	0.129	0.63	54.8
gy2021_GX_sur_t11	R1	0.14	0.64	51.6
gy2021_GX_sur_t11	R2	0.129	0.64	51.6
gy2021_GX_sur_t2	R1	0.087	0.63	44.7
gy2021_GX_sur_t2	R2	0.107	0.63	44.7
gy2021_GX_sur_t3	R1	0.087	0.63	44.9
gy2021_GX_sur_t3	R2	0.107	0.63	44.9
gy2021_GX_sur_t4	R1	0.085	0.62	57.4
gy2021_GX_sur_t4	R2	0.113	0.62	57.4
gy2021_GX_sur_t5	R1	0.077	0.62	54.7
gy2021_GX_sur_t5	R2	0.1	0.62	54.7
gy2021_GX_sur_t6	R1	0.081	0.62	48.4
gy2021_GX_sur_t6	R2	0.101	0.62	48.4
gy2021_GX_sur_t7	R1	0.074	0.63	42.4
gy2021_GX_sur_t7	R2	0.09	0.63	42.4
gy2021_GX_sur_t8	R1	0.076	0.63	53.7
gy2021_GX_sur_t8	R2	0.098	0.63	53.7
gy2021_GX_sur_t9	R1	0.13	0.62	53.7
gy2021_GX_sur_t9	R2	0.12	0.62	53.7
gy2021_HX_rhi_t2	R1	0.08	0.64	47
gy2021_HX_rhi_t2	R2	0.102	0.64	47
gy2021_HX_rhi_t3	R1	0.073	0.64	42.2
gy2021_HX_rhi_t3	R2	0.09	0.64	42.2
gy2021_HX_rhi_t4	R1	0.079	0.63	47.1
gy2021_HX_rhi_t4	R2	0.1	0.64	47.1
gy2021_HX_rhi_t5	R1	0.075	0.64	41.9
gy2021_HX_rhi_t5	R2	0.093	0.64	41.9
gy2021_HX_rhi_t6	R1	0.084	0.64	45.9
gy2021_HX_rhi_t6	R2	0.105	0.64	45.9
gy2021_HX_rhi_t7	R1	0.083	0.63	42.6
gy2021_HX_rhi_t7	R2	0.101	0.63	42.6
gy2021_HX_sur_t1	R1	0.085	0.64	40.1
gy2021_HX_sur_t1	R2	0.105	0.64	40.1
gy2021_HX_sur_t10	R1	0.142	0.63	52.3
gy2021_HX_sur_t10	R2	0.129	0.63	52.3
gy2021_HX_sur_t11	R1	0.145	0.62	55.3
gy2021_HX_sur_t11	R2	0.131	0.62	55.3
gy2021_HX_sur_t2	R1	0.073	0.64	48.6
gy2021_HX_sur_t2	R2	0.091	0.64	48.6
gy2021_HX_sur_t3	R1	0.072	0.63	62.6
gy2021_HX_sur_t3	R2	0.1	0.63	62.6
gy2021_HX_sur_t4	R1	0.08	0.64	39.8
gy2021_HX_sur_t4	R2	0.099	0.64	39.8
gy2021_HX_sur_t5	R1	0.09	0.64	46.5
gy2021_HX_sur_t5	R2	0.111	0.64	46.5
gy2021_HX_sur_t6	R1	0.084	0.64	46.4
gy2021_HX_sur_t6	R2	0.104	0.64	46.4
gy2021_HX_sur_t7	R1	0.086	0.64	51.1
gy2021_HX_sur_t7	R2	0.11	0.64	51.1
gy2021_HX_sur_t8	R1	0.081	0.64	43.1
gy2021_HX_sur_t8	R2	0.098	0.64	43.1
gy2021_HX_sur_t9	R1	0.137	0.63	66
gy2021_HX_sur_t9	R2	0.123	0.63	66
gy2021_SK_rhi_t2	R1	0.091	0.6	42.8
gy2021_SK_rhi_t2	R2	0.111	0.6	42.8
gy2021_SK_rhi_t3	R1	0.079	0.62	44.5
gy2021_SK_rhi_t3	R2	0.097	0.62	44.5
gy2021_SK_rhi_t4	R1	0.08	0.63	44.9
gy2021_SK_rhi_t4	R2	0.1	0.63	44.9
gy2021_SK_rhi_t5	R1	0.069	0.63	45.8
gy2021_SK_rhi_t5	R2	0.087	0.63	45.8
gy2021_SK_rhi_t6	R1	0.074	0.63	56.1
gy2021_SK_rhi_t6	R2	0.097	0.63	56.1
gy2021_SK_rhi_t7	R1	0.083	0.63	42.3
gy2021_SK_rhi_t7	R2	0.101	0.63	42.3
gy2021_SK_sur_t1	R1	0.091	0.63	39.9
gy2021_SK_sur_t1	R2	0.112	0.63	39.9
gy2021_SK_sur_t10	R1	0.142	0.63	48.9
gy2021_SK_sur_t10	R2	0.124	0.63	48.9
gy2021_SK_sur_t11	R1	0.135	0.63	64
gy2021_SK_sur_t11	R2	0.122	0.63	64
gy2021_SK_sur_t2	R1	0.08	0.63	49.9
gy2021_SK_sur_t2	R2	0.099	0.63	49.9
gy2021_SK_sur_t3	R1	0.082	0.63	48.3
gy2021_SK_sur_t3	R2	0.104	0.63	48.3
gy2021_SK_sur_t4	R1	0.071	0.62	52.5
gy2021_SK_sur_t4	R2	0.093	0.62	52.5
gy2021_SK_sur_t5	R1	0.076	0.63	66.3
gy2021_SK_sur_t5	R2	0.102	0.63	66.3
gy2021_SK_sur_t6	R1	0.074	0.63	49.3
gy2021_SK_sur_t6	R2	0.094	0.63	49.3
gy2021_SK_sur_t7	R1	0.085	0.62	49.8
gy2021_SK_sur_t7	R2	0.106	0.62	49.8
gy2021_SK_sur_t8	R1	0.082	0.63	36.1
gy2021_SK_sur_t8	R2	0.102	0.63	36.1
gy2021_SK_sur_t9	R1	0.151	0.62	54
gy2021_SK_sur_t9	R2	0.134	0.62	54

## Sheet: Data S4
Supplementary Data 4. QA/QC for individual andcCo-assemblies used in this study
Assembly type	Sample Name	N50 (Kbp)	L50 (K)	Largest contig (Kbp)	Length (Mbp)	>= 50000 bp	25000-50000 bp	10000-25000 bp	5000-10000 bp	1000-5000 bp	0-1000 bp	Reads pairs	Raw reads mapped to contigs greater than 1kb	Mapping rates (%)
Individual assembly	gy2021_GX_rhi_t2	0.9	96.1	116	392.6	37	202	1469	3553	74380	5892435	40969000	18285400	22.32
Individual assembly	gy2021_GX_rhi_t3	0.8	185.1	529.1	502.4	52	95	475	1807	92184	8727601	52543659	14881222	14.16
Individual assembly	gy2021_GX_rhi_t4	0.7	221.4	63.4	463.1	2	9	178	731	70596	10009169	57112933	7322593	6.41
Individual assembly	gy2021_GX_rhi_t5	0.7	143.4	28	281.8	0	1	114	436	36867	7556631	41255275	3689993	4.47
Individual assembly	gy2021_GX_rhi_t6	0.7	226.8	34.2	492	0	3	195	858	80754	9634692	54640731	8417515	7.7
Individual assembly	gy2021_GX_sur_t1	0.7	149.4	29.3	338.5	0	1	55	749	58056	7136173	40455020	6326167	7.82
Individual assembly	gy2021_GX_sur_t2	0.7	154.4	28	348.5	0	2	61	666	60207	7208857	44986107	6680249	7.42
Individual assembly	gy2021_GX_sur_t3	0.7	170.9	32.2	388.6	0	6	197	911	65573	8295725	45281487	8253505	9.11
Individual assembly	gy2021_GX_sur_t4	0.7	210.9	44.9	447.8	0	9	152	754	70488	9903677	57832083	7628535	6.6
Individual assembly	gy2021_GX_sur_t5	0.7	210.1	32.7	443.8	0	4	106	689	69759	9224306	55090858	6976148	6.33
Individual assembly	gy2021_GX_sur_t6	0.7	176.5	27.8	364.7	0	3	102	500	55609	8215309	48762926	5507654	5.65
Individual assembly	gy2021_GX_sur_t7	0.7	152.5	19.4	307.5	0	0	36	340	45710	7772079	42643787	4390138	5.15
Individual assembly	gy2021_GX_sur_t8	0.7	221.2	59.7	467.3	1	3	141	722	74677	9374986	54004478	7549169	6.99
Individual assembly	gy2021_HX_rhi_t2	0.8	159.7	51.2	431.8	2	46	473	1808	83747	7662577	47325065	11784152	12.45
Individual assembly	gy2021_HX_rhi_t3	0.7	156.1	30.2	362.5	0	3	160	1010	61193	8644646	42522725	7212911	8.48
Individual assembly	gy2021_HX_rhi_t4	0.7	158.1	39.2	370.4	0	5	287	1224	60407	8609396	47403821	7642644	8.06
Individual assembly	gy2021_HX_rhi_t5	0.7	130.3	14.1	275.4	0	0	7	340	43315	7505481	42234497	4487736	5.31
Individual assembly	gy2021_HX_rhi_t6	0.7	166.9	37.8	417.5	0	17	460	1916	70460	7640503	46235151	9320430	10.08
Individual assembly	gy2021_HX_rhi_t7	0.7	175.4	23.3	420.3	0	0	141	1406	74404	7312540	42906375	8064821	9.4
Individual assembly	gy2021_HX_sur_t1	0.8	155.1	48	409.2	0	16	471	1932	74070	7123568	40397844	10634744	13.16
Individual assembly	gy2021_HX_sur_t2	0.8	194.4	59.4	512.8	2	50	619	2234	93858	8395313	48929241	13454918	13.75
Individual assembly	gy2021_HX_sur_t3	0.8	266.7	57	680.5	3	64	696	2484	124925	10825056	62971777	16543778	13.14
Individual assembly	gy2021_HX_sur_t4	0.7	129.4	28.2	296.5	0	3	139	886	48025	7450195	40157204	5740247	7.15
Individual assembly	gy2021_HX_sur_t5	0.7	192.7	42.8	467.3	0	3	267	1620	82467	7748107	46909567	9335505	9.95
Individual assembly	gy2021_HX_sur_t6	0.7	184.8	69.2	467.4	2	18	462	1813	83412	7646922	46755011	10547364	11.28
Individual assembly	gy2021_HX_sur_t7	0.8	201	140.2	511.5	27	92	351	1607	93676	8273754	51491325	12851336	12.48
Individual assembly	gy2021_HX_sur_t8	0.7	176.9	68.9	437.6	1	16	368	1561	75823	7931307	43390875	9283321	10.7
Individual assembly	gy2021_SK_rhi_t2	0.8	127.4	287.1	397.2	54	105	674	2346	71956	6519486	43151115	16890243	19.57
Individual assembly	gy2021_SK_rhi_t3	0.7	169.8	253.7	381	30	18	153	868	60252	8737526	44830317	7320061	8.16
Individual assembly	gy2021_SK_rhi_t4	0.7	190.2	34.6	395.6	0	7	182	739	58923	8434642	45199539	5894890	6.52
Individual assembly	gy2021_SK_rhi_t5	0.7	186.5	22.6	384	0	0	13	265	62043	8565562	46116316	5291639	5.74
Individual assembly	gy2021_SK_rhi_t6	0.7	255.2	44.1	561.8	0	5	272	1229	92894	9466517	56495489	9144734	8.09
Individual assembly	gy2021_SK_rhi_t7	0.7	208.4	33.3	450.4	0	3	110	833	74323	7533936	42540272	6561368	7.71
Individual assembly	gy2021_SK_sur_t1	0.7	159.6	19.2	317	0	0	19	355	45755	7639728	40171025	4151159	5.17
Individual assembly	gy2021_SK_sur_t2	0.7	260	42.6	556.8	0	10	185	788	93309	9548374	50200637	8200380	8.17
Individual assembly	gy2021_SK_sur_t3	0.7	217.4	20.3	436.7	0	0	29	393	66208	10119765	48609460	5766648	5.93
Individual assembly	gy2021_SK_sur_t4	0.7	227.2	51.1	515.1	1	22	199	935	91237	8444549	52925198	8977862	8.48
Individual assembly	gy2021_SK_sur_t5	0.7	295.7	45.2	697.3	0	11	239	1527	130641	11180259	66800528	13610925	10.19
Individual assembly	gy2021_SK_sur_t6	0.7	214.1	47.2	478.9	0	13	129	817	82840	8478216	49624710	8513349	8.58
Individual assembly	gy2021_SK_sur_t7	0.7	204.4	181.1	487.5	3	33	269	959	89870	8109863	50135502	9477922	9.45
Individual assembly	gy2021_SK_sur_t8	0.7	169.5	28	362.7	0	1	87	652	58803	6179004	36349889	4871261	6.7
Individual assembly	gy2021_GX_sur_t10	0.7	213	169.1	531.5	18	37	291	1709	97244	8483478	55735771	12535419	11.25
Individual assembly	gy2021_GX_sur_t11	0.8	139.2	120.1	422.1	9	94	915	2594	77751	7322500	52447283	22287350	21.25
Individual assembly	gy2021_GX_sur_t9	0.7	201.6	11.2	415.6	0	0	8	356	64852	10461059	54495221	6083531	5.58
Individual assembly	gy2021_HX_sur_t10	0.8	235.8	77.5	590.5	5	49	373	1669	111992	8659256	53122188	11404612	10.73
Individual assembly	gy2021_HX_sur_t11	0.8	258.5	370	698.6	12	50	520	2699	139570	8073404	56103316	15009758	13.38
Individual assembly	gy2021_HX_sur_t9	0.8	338.4	98	815.2	8	45	369	1713	157911	11365324	67148485	17499140	13.03
Individual assembly	gy2021_SK_sur_t10	0.7	214.8	46.8	523.6	0	37	378	1465	96582	7600470	49816700	10096968	10.13
Individual assembly	gy2021_SK_sur_t11	0.9	325.9	205.7	999.5	44	145	913	4720	222081	8937274	65053977	27474201	21.12
Individual assembly	gy2021_SK_sur_t9	0.7	269.5	61.5	612.5	2	20	240	1006	110065	9834180	54936738	10626108	9.67
Co-assembly	HX_surface	0.972	2425.78	478.089	14232	291	1650	15991	76380	2294544	9172340
Co-assembly	HX_rhizosphere	0.889	1841.59	250	9898.54	85	614	6412	34851	1426600	17333736
Co-assembly	GX_surface	0.92	2746	172	14933	82	1030	11976	59915	2303911	25460560
Co-assembly	GX_rhizosphere	0.873	1669.06	299.583	8938.92	89	581	6517	32439	1231172	15792341
Co-assembly	SK_surface	0.953	2629.36	181.179	15053.4	148	1495	14599	72002	2385402	25294718
Co-assembly	SK_rhizosphere	0.912	1863	287.066	10273.9	89	732	7833	40394	1534196	17714985

## Sheet: Data S5
Supplementary Data 5. QA/QC and taxonomic classification of MAGs obtained from co-assemblies
MAGs_original_name	MAGs ID	node ID	methylator (hgcAB+)	methanogen	methanotroph	dissimilatory sulfate reducer (dsrAB)	merB	Domain	Phylum	Class	Order	Family	Genus	Species	GTDB-tk_warnings	CheckM2_Completeness	CheckM2_Contamination	Coding_Density	Contig_N50	Average_Gene_Length	Genome_Size	GC_Content	Total_Coding_Sequences	Total_Contigs	Max_Contig_Length
concoct_GX_rhizosphere_bin_171_sub	GX-CC-MAG-171	GX-001	NA	NA	NA	NA	NA	d__Bacteria	p__Desulfobacterota	c__DSM-4660	o__Desulfatiglandales	f__HGW-15	g__	s__	Genome has more than 11.7% of markers with multiple hits	56.85	6.21	0.891	1344	209.949	2637116	0.55	3741	1920	5077
concoct_GX_rhizosphere_bin_35_sub	GX-CC-MAG-35r	GX-006	NA	NA	NA	NA	NA	d__Bacteria	p__Pseudomonadota	c__Gammaproteobacteria	o__Pseudomonadales	f__Moraxellaceae	g__Acinetobacter	s__Acinetobacter soli	N/A	100	5.54	0.896	36076	290.807	4868964	0.41	5005	336	299583
concoct_GX_rhizosphere_bin_40	GX-CC-MAG-40	GX-008	NA	NA	NA	NA	NA	d__Bacteria	p__Bacteroidota	c__Ignavibacteria	o__Ignavibacteriales	f__Ignavibacteriaceae	g__	s__	N/A	90.22	3.66	0.897	3190	275.502	3985967	0.37	4333	1425	17818
concoct_GX_rhizosphere_bin_53	GX-CC-MAG-53	GX-009	NA	NA	NA	NA	NA	d__Bacteria	p__Pseudomonadota	c__Alphaproteobacteria	o__Caulobacterales	f__Caulobacteraceae	g__Brevundimonas	s__Brevundimonas sp005484585	N/A	98.05	9.17	0.913	2067	224.257	2791107	0.67	3796	1421	7940
concoct_GX_rhizosphere_bin_63	GX-CC-MAG-63	GX-010	NA	NA	NA	NA	NA	d__Bacteria	p__Bacillota	c__Bacilli	o__Exiguobacterales	f__Exiguobacteraceae	g__Exiguobacterium_A	s__Exiguobacterium_A indicum	N/A	76.48	6.63	0.904	2979	227.748	2253928	0.48	2990	875	24942
concoct_GX_rhizosphere_bin_65	GX-CC-MAG-65	GX-011	NA	NA	NA	NA	NA	d__Bacteria	p__Bacteroidota	c__UBA10030	o__UBA10030	f__UBA6906	g__UBA6906	s__	N/A	65.21	5.56	0.946	1919	244.902	2812700	0.61	3629	1541	6223
concoct_GX_rhizosphere_bin_75	GX-CC-MAG-75	GX-013	NA	NA	NA	NA	NA	d__Archaea	p__Thermoproteota	c__Nitrososphaeria	o__Nitrososphaerales	f__Nitrosopumilaceae	g__Nitrosarchaeum	s__	Genome not assigned to closest species as it falls outside its pre-defined ANI radius	54.35	3.29	0.88	1557	181.564	1209145	0.33	1960	738	12797
concoct_GX_rhizosphere_bin_98	GX-CC-MAG-98	GX-015	NA	NA	NA	NA	NA	d__Bacteria	p__Pseudomonadota	c__Gammaproteobacteria	o__Burkholderiales	f__Burkholderiaceae_B	g__Comamonas	s__Comamonas aquatica	N/A	94.26	4.56	0.883	5533	273.207	3548332	0.66	3826	865	33037
concoct_GX_surface_bin_188	GX-CC-MAG-188	GX-002	NA	NA	NA	NA	NA	d__Bacteria	p__Myxococcota_A	c__UBA9160	o__SZUA-336	f__SZUA-336	g__VGRW01	s__	Genome not assigned to closest species as it falls outside its pre-defined ANI radius;Genome has more than 10.8% of markers with multiple hits	59.15	5.88	0.939	2631	240.678	2123008	0.7	2768	865	8687
concoct_GX_surface_bin_199_sub	GX-CC-MAG-199	GX-003	yes	yes	NA	NA	NA	d__Archaea	p__Halobacteriota	c__Methanomicrobia	o__Methanomicrobiales	f__Methanosphaerulaceae	g__UBA288	s__	Genome not assigned to closest species as it falls outside its pre-defined ANI radius	50.86	0.69	0.876	3034	225.9	1475457	0.67	1913	547	14824
concoct_GX_surface_bin_213_sub	GX-CC-MAG-213	GX-004	NA	NA	NA	NA	NA	d__Bacteria	p__Gemmatimonadota	c__Gemmatimonadetes	o__Gemmatimonadales	f__GWC2-71-9	g__JACOVF01	s__	N/A	70.39	6.45	0.942	2387	239.377	3161209	0.69	4158	1449	17800
concoct_GX_surface_bin_72	GX-CC-MAG-72	GX-012	NA	NA	NA	NA	NA	d__Bacteria	p__Desulfobacterota_F	c__WTBG01	o__CAIYCZ01	f__CAIYCZ01	g__	s__	N/A	59.79	3.12	0.879	1589	214.752	1783545	0.49	2439	1119	6032
concoct_GX_surface_bin_90	GX-CC-MAG-90	GX-014	NA	NA	NA	NA	NA	d__Bacteria	p__Campylobacterota	c__Campylobacteria	o__Campylobacterales	f__Sulfurimonadaceae	g__Sulfuricurvum	s__	Genome not assigned to closest species as it falls outside its pre-defined ANI radius	66.17	3.58	0.938	2031	219.215	976924	0.47	1398	512	8029
concoct_HX_rhizosphere_bin_112	HX-CC-MAG-112	HX-001	NA	NA	NA	yes	NA	d__Bacteria	p__Myxococcota	c__Myxococcia	o__Myxococcales	f__Anaeromyxobacteraceae	g__	s__	N/A	69.32	1.83	0.917	4877	279.128	2586171	0.74	2837	603	22921
concoct_HX_rhizosphere_bin_127	HX-CC-MAG-127	HX-002	NA	NA	NA	NA	NA	d__Bacteria	p__Pseudomonadota	c__Gammaproteobacteria	o__Burkholderiales	f__Burkholderiaceae_B	g__Giesbergeria	s__	Genome not assigned to closest species as it falls outside its pre-defined ANI radius;Genome has more than 13.3% of markers with multiple hits	86.88	6.29	0.927	2648	244.925	2685734	0.59	3396	1153	15626
concoct_HX_rhizosphere_bin_132	HX-CC-MAG-132	HX-003	NA	NA	NA	NA	NA	d__Bacteria	p__Pseudomonadota	c__Gammaproteobacteria	o__Pseudomonadales	f__HTCC2089	g__SZUA-521	s__	N/A	75.37	4.07	0.937	3901	266.343	3356360	0.65	3949	976	18498
concoct_HX_rhizosphere_bin_137_sub	HX-CC-MAG-137	HX-004	NA	NA	NA	NA	NA	d__Bacteria	p__Eisenbacteria	c__RBG-16-71-46	o__SZUA-252	f__SZUA-252	g__WS-9	s__	N/A	64.77	7.45	0.938	4676	287.04	2153209	0.69	2351	519	19572
concoct_HX_rhizosphere_bin_138_sub	HX-CC-MAG-138	HX-005	NA	NA	NA	NA	NA	d__Bacteria	p__Nitrospirota	c__UBA9217	o__UBA9217	f__UBA9217	g__JAAXXJ01	s__	Genome not assigned to closest species as it falls outside its pre-defined ANI radius	79.97	3.85	0.894	3153	251.34	1584413	0.61	1882	609	13740
concoct_HX_rhizosphere_bin_197_sub	HX-CC-MAG-197	HX-009	NA	NA	NA	NA	NA	d__Bacteria	p__Desulfobacterota	c__Desulfobaccia	o__Desulfobaccales	f__Desulfobaccaceae	g__Desulfobacca	s__	N/A	52.46	7.99	0.875	3023	241.007	1500492	0.52	1820	577	11086
concoct_HX_rhizosphere_bin_214	HX-CC-MAG-214	HX-010	NA	NA	NA	NA	NA	d__Bacteria	p__Actinomycetota	c__Actinomycetia	o__Propionibacteriales	f__Propionibacteriaceae	g__JAJTCL01	s__	Genome not assigned to closest species as it falls outside its pre-defined ANI radius	73.71	8.79	0.898	2415	225.052	3533358	0.63	4715	1536	9955
concoct_HX_rhizosphere_bin_81	HX-CC-MAG-81	HX-015	NA	NA	NA	NA	NA	d__Bacteria	p__Desulfobacterota	c__Syntrophia	o__Syntrophales	f__UBA4778	g__UBA2192	s__	Genome has more than 15.0% of markers with multiple hits;Genome not assigned to closest species as it falls outside its pre-defined ANI radius	72.87	8.67	0.887	1736	221.723	2108586	0.61	2818	1240	7188
concoct_HX_surface_bin_140_sub	HX-CC-MAG-140	HX-006	NA	NA	NA	NA	NA	d__Bacteria	p__Actinomycetota	c__Actinomycetia	o__Propionibacteriales	f__Propionibacteriaceae	g__JAJTCL01	s__	Genome not assigned to closest species as it falls outside its pre-defined ANI radius	71.07	8.3	0.895	2403	224.602	3438976	0.64	4584	1506	9594
concoct_HX_surface_bin_142	HX-CC-MAG-142	HX-007	NA	NA	NA	NA	NA	d__Bacteria	p__Acidobacteriota	c__Holophagae	o__Holophagales	f__Holophagaceae	g__Holophaga	s__	Genome not assigned to closest species as it falls outside its pre-defined ANI radius	59.25	6.32	0.931	1701	230.255	1472142	0.67	1988	875	7156
concoct_HX_surface_bin_173_sub	HX-CC-MAG-173	HX-008	NA	NA	NA	NA	NA	d__Bacteria	p__Acidobacteriota	c__Blastocatellia	o__Pyrinomonadales	f__Pyrinomonadaceae	g__OLB17	s__	Genome has more than 15.8% of markers with multiple hits	94.23	5.25	0.899	5081	283.846	3891506	0.56	4117	1006	19116
concoct_HX_surface_bin_234	HX-CC-MAG-234	HX-011	NA	NA	NA	NA	NA	d__Bacteria	p__Pseudomonadota	c__Gammaproteobacteria	o__Xanthomonadales	f__Xanthomonadaceae	g__Thermomonas	s__	Genome not assigned to closest species as it falls outside its pre-defined ANI radius	54.54	9.31	0.925	1833	225.249	2023172	0.69	2776	1129	6706
concoct_HX_surface_bin_245_sub	HX-CC-MAG-245	HX-012	NA	NA	NA	NA	NA	d__Bacteria	p__Desulfobacterota_F	c__SM23-61	o__SM23-61	f__SM23-61	g__	s__	N/A	57.65	5.78	0.887	1642	228.568	2859732	0.61	3707	1753	6842
concoct_HX_surface_bin_262_sub	HX-CC-MAG-262	HX-013	NA	NA	NA	NA	NA	d__Bacteria	p__Acidobacteriota	c__Thermoanaerobaculia	o__Gp7-AA8	f__Gp7-AA8	g__	s__	N/A	86.86	7.59	0.917	5326	283.363	4088131	0.64	4422	962	25622
concoct_HX_surface_bin_50_sub	HX-CC-MAG-50	HX-014	NA	NA	NA	NA	NA	d__Bacteria	p__Desulfobacterota_F	c__Desulfuromonadia	o__Desulfuromonadales	f__BM103	g__	s__	Genome has more than 11.7% of markers with multiple hits	70.15	5.87	0.912	2683	248.485	1398783	0.64	1714	568	22041
concoct_SK_rhizosphere_bin_118_sub	SK-CC-MAG-118	SK-02	NA	NA	NA	NA	NA	d__Bacteria	p__Acidobacteriota	c__Terriglobia	o__Bryobacterales	f__Bryobacteraceae	g__JAEHDI01	s__	Genome not assigned to closest species as it falls outside its pre-defined ANI radius;Genome has more than 11.7% of markers with multiple hits	79.38	8.99	0.922	2159	248.056	5168880	0.62	6418	2545	9018
concoct_SK_rhizosphere_bin_12	SK-CC-MAG-12	SK-03	NA	NA	NA	NA	NA	d__Bacteria	p__Pseudomonadota	c__Alphaproteobacteria	o__Rhizobiales	f__Xanthobacteraceae	g__Palsa-892	s__	Genome not assigned to closest species as it falls outside its pre-defined ANI radius	61.73	4.95	0.916	2916	236.076	1853777	0.64	2402	691	11535
concoct_SK_rhizosphere_bin_123_sub	SK-CC-MAG-123	SK-04	NA	NA	NA	NA	NA	d__Bacteria	p__Pseudomonadota	c__Alphaproteobacteria	o__Rhizobiales	f__Xanthobacteraceae	g__Palsa-892	s__	Genome not assigned to closest species as it falls outside its pre-defined ANI radius;Genome has more than 15.8% of markers with multiple hits	70.35	9.64	0.911	3028	241.281	2459980	0.65	3103	903	36046
concoct_SK_rhizosphere_bin_124_sub	SK-CC-MAG-124	SK-05	NA	NA	yes	NA	NA	d__Bacteria	p__Methylomirabilota	c__Methylomirabilia	o__Rokubacteriales	f__CSP1-6	g__	s__	Genome has more than 10.0% of markers with multiple hits	78.11	3.97	0.935	5515	260.708	3977131	0.7	4767	945	24516
concoct_SK_rhizosphere_bin_150	SK-CC-MAG-150	SK-08	NA	NA	NA	yes	NA	d__Bacteria	p__Pseudomonadota	c__Gammaproteobacteria	o__Burkholderiales	f__Burkholderiaceae_A	g__	s__	N/A	96.19	7.64	0.919	7240	276.975	4010498	0.66	4444	841	48068
concoct_SK_rhizosphere_bin_166	SK-CC-MAG-166	SK-10	NA	NA	NA	NA	NA	d__Bacteria	p__Bacteroidota	c__UBA10030	o__UBA10030	f__UBA6906	g__	s__	N/A	86.01	1.88	0.921	3226	265.756	2812909	0.54	3257	990	14945
concoct_SK_rhizosphere_bin_190_sub	SK-CC-MAG-190	SK-15	NA	NA	NA	NA	NA	d__Bacteria	p__Pseudomonadota	c__Gammaproteobacteria	o__Burkholderiales	f__Burkholderiaceae_B	g__Acidovorax_A	s__Acidovorax_A wautersii	N/A	51.97	5.64	0.91	2440	246.966	1600369	0.68	1969	759	10862
concoct_SK_rhizosphere_bin_258	SK-CC-MAG-258	SK-19	NA	NA	NA	NA	NA	d__Bacteria	p__Desulfobacterota_D	c__UBA1144	o__UBA2774	f__UBA2774	g__2-12-FULL-53-21	s__	Genome not assigned to closest species as it falls outside its pre-defined ANI radius	100	3.34	0.865	8139	263.995	2799569	0.53	3061	547	38023
concoct_SK_rhizosphere_bin_5	SK-CC-MAG-5	SK-24	NA	NA	NA	NA	NA	d__Bacteria	p__Acidobacteriota	c__Thermoanaerobaculia	o__Thermoanaerobaculales	f__Thermoanaerobaculaceae	g__	s__	Genome has more than 15.8% of markers with multiple hits	69.15	6.79	0.927	3304	258.796	3336374	0.72	3993	1082	21128
concoct_SK_rhizosphere_bin_6	SK-CC-MAG-6	SK-26	NA	NA	NA	NA	NA	d__Bacteria	p__Acidobacteriota	c__Vicinamibacteria	o__Bin61	f__SMYC01	g__	s__	Genome has more than 12.5% of markers with multiple hits	77.07	8.35	0.946	2630	264.661	4951707	0.65	5918	2087	11499
concoct_SK_rhizosphere_bin_75_sub	SK-CC-MAG-75	SK-28	NA	NA	NA	NA	NA	d__Bacteria	p__UBA10199	c__UBA10199	o__DSSB01	f__DSSB01	g__DSSB01	s__	Genome not assigned to closest species as it falls outside its pre-defined ANI radius	59.04	0.32	0.92	1952	249.24	1898687	0.58	2341	1010	8208
concoct_SK_rhizosphere_bin_92_sub	SK-CC-MAG-92	SK-34	NA	NA	NA	NA	NA	d__Bacteria	p__Pseudomonadota	c__Gammaproteobacteria	o__Burkholderiales	f__Rhodocyclaceae	g__Azonexus	s__	Genome not assigned to closest species as it falls outside its pre-defined ANI radius;Genome has more than 10.0% of markers with multiple hits	72.03	9.05	0.929	5109	264.352	1326014	0.62	1556	392	22773
concoct_SK_rhizosphere_bin_vae_736	SK-CC-MAG-736	SK-27	NA	NA	NA	NA	NA	d__Archaea	p__Thermoproteota	c__Nitrososphaeria	o__Nitrososphaerales	f__Nitrososphaeraceae	g__TA-21	s__	Genome not assigned to closest species as it falls outside its pre-defined ANI radius	77.26	1.29	0.808	2489	186.617	1596720	0.36	2311	712	17185
concoct_SK_rhizosphere_bin_vae_753_sub	SK-CC-MAG-753	SK-29	NA	NA	NA	NA	NA	d__Archaea	p__Thermoproteota	c__Nitrososphaeria	o__Nitrososphaerales	f__Nitrososphaeraceae	g__TH1177	s__	N/A	62.04	6.05	0.766	2649	182.236	1783566	0.31	2506	781	21888
concoct_SK_rhizosphere_bin_vae_812	SK-CC-MAG-812	SK-31	NA	NA	NA	NA	NA	d__Bacteria	p__Desulfobacterota_B	c__Binatia	o__UBA9968	f__UBA9968	g__DP-20	s__	N/A	84.24	3.92	0.89	8117	284.381	4301253	0.58	4491	638	39180
concoct_SK_rhizosphere_bin_vae_910	SK-CC-MAG-910	SK-33	NA	NA	NA	NA	NA	d__Bacteria	p__Desulfobacterota_B	c__Binatia	o__UBA9968	f__UBA9968	g__DP-20	s__	N/A	78.04	7.7	0.886	4143	258.333	3423944	0.56	3921	957	21940
concoct_SK_surface_bin_0_sub	SK-CC-MAG-0	SK-01	NA	NA	NA	NA	yes	d__Bacteria	p__Acidobacteriota	c__Terriglobia	o__Terriglobales	f__Gp1-AA117	g__Angelobacter	s__	N/A	61.3	2.49	0.869	1746	237.947	3542536	0.59	4321	2079	6012
concoct_SK_surface_bin_135_sub	SK-CC-MAG-135	SK-06	NA	NA	NA	NA	NA	d__Bacteria	p__Pseudomonadota	c__Alphaproteobacteria	o__Rhizobiales	f__Aestuariivirgaceae	g__Aestuariivirga	s__	Genome not assigned to closest species as it falls outside its pre-defined ANI radius	72.33	4.84	0.934	3142	245.854	2566655	0.64	3258	908	15733
concoct_SK_surface_bin_146	SK-CC-MAG-146	SK-07	NA	NA	NA	NA	NA	d__Bacteria	p__Acidobacteriota	c__Polarisedimenticolia	o__Polarisedimenticolales	f__Polarisedimenticolaceae	g__	s__	N/A	73.98	6.73	0.95	2969	265.921	3214689	0.72	3841	1224	14488
concoct_SK_surface_bin_161	SK-CC-MAG-161	SK-09	NA	NA	NA	NA	NA	d__Bacteria	p__Pseudomonadota	c__Gammaproteobacteria	o__Pseudomonadales	f__Pseudomonadaceae	g__Pseudomonas_K	s__Pseudomonas_K sagittaria	Genome has more than 10.8% of markers with multiple hits	79.08	9.2	0.9	2615	239.434	3126752	0.67	3923	1340	12534
concoct_SK_surface_bin_168_sub	SK-CC-MAG-168	SK-11	NA	NA	NA	yes	NA	d__Bacteria	p__Pseudomonadota	c__Gammaproteobacteria	o__Acidiferrobacterales	f__Sulfurifustaceae	g__Sulfuricaulis	s__	Genome not assigned to closest species as it falls outside its pre-defined ANI radius;Genome has more than 11.7% of markers with multiple hits	69.03	5.52	0.884	2083	218.069	2319822	0.6	3143	1156	10537
concoct_SK_surface_bin_179_sub	SK-CC-MAG-179	SK-12	NA	NA	NA	NA	NA	d__Bacteria	p__Pseudomonadota	c__Gammaproteobacteria	o__Burkholderiales	f__Burkholderiaceae_A	g__JALHMQ01	s__	Genome not assigned to closest species as it falls outside its pre-defined ANI radius;Genome has more than 14.2% of markers with multiple hits	90.32	8.6	0.898	4518	258.945	4298878	0.69	4978	1309	29431
concoct_SK_surface_bin_189	SK-CC-MAG-189	SK-13	NA	NA	NA	NA	NA	d__Bacteria	p__Bacteroidota	c__Bacteroidia	o__Flavobacteriales	f__PHOS-HE28	g__PHOS-HE28	s__	Genome not assigned to closest species as it falls outside its pre-defined ANI radius;Genome has more than 11.7% of markers with multiple hits	54.38	6.93	0.931	1348	211.107	1543923	0.66	2276	1121	4308
concoct_SK_surface_bin_19_sub	SK-CC-MAG-19	SK-14	NA	NA	NA	NA	NA	d__Bacteria	p__Pseudomonadota	c__Gammaproteobacteria	o__Steroidobacterales	f__Steroidobacteraceae	g__	s__	Genome has more than 10.8% of markers with multiple hits	77.19	9.06	0.916	2290	230.784	3348385	0.66	4438	1554	37923
concoct_SK_surface_bin_218	SK-CC-MAG-218	SK-16	NA	NA	NA	NA	NA	d__Bacteria	p__Bacteroidota	c__Bacteroidia	o__Chitinophagales	f__Saprospiraceae	g__	s__	N/A	100	1.7	0.9	6360	315.486	4173961	0.6	3974	973	49771
concoct_SK_surface_bin_22_sub	SK-CC-MAG-22	SK-17	NA	NA	NA	yes	NA	d__Bacteria	p__Desulfobacterota	c__Desulfobacteria	o__Desulfobacterales	f__UBA2174_A	g__SpSt-501	s__	Genome has more than 10.8% of markers with multiple hits	83.13	9.24	0.863	8587	282.563	4353641	0.6	4438	846	43959
concoct_SK_surface_bin_255	SK-CC-MAG-255	SK-18	NA	NA	NA	NA	yes	d__Bacteria	p__Actinomycetota	c__Actinomycetia	o__Actinomycetales	f__Micrococcaceae	g__Arthrobacter	s__	Genome not assigned to closest species as it falls outside its pre-defined ANI radius	96.27	2.25	0.889	7660	278.95	3730273	0.68	3970	743	42701
concoct_SK_surface_bin_311_sub	SK-CC-MAG-311	SK-20	NA	NA	NA	NA	NA	d__Bacteria	p__Gemmatimonadota	c__Gemmatimonadetes	o__Gemmatimonadales	f__GWC2-71-9	g__	s__	N/A	93.19	0.84	0.911	13006	308.351	4098467	0.68	4044	504	54924
concoct_SK_surface_bin_317	SK-CC-MAG-317	SK-21	NA	NA	NA	NA	NA	d__Bacteria	p__Pseudomonadota	c__Gammaproteobacteria	o__Burkholderiales	f__SG8-39	g__SCGC-AG-212-J23	s__	Genome not assigned to closest species as it falls outside its pre-defined ANI radius	84.49	3.02	0.952	4040	245.819	2733685	0.66	3545	872	27942
concoct_SK_surface_bin_38_sub	SK-CC-MAG-38	SK-22	NA	NA	NA	NA	NA	d__Bacteria	p__Desulfobacterota_G	c__Syntrophorhabdia	o__Syntrophorhabdales	f__Syntrophorhabdaceae	g__Delta-02	s__	Genome not assigned to closest species as it falls outside its pre-defined ANI radius	55.55	5.2	0.897	2428	227.436	1280202	0.53	1687	571	7651
concoct_SK_surface_bin_58	SK-CC-MAG-58	SK-25	NA	NA	NA	NA	NA	d__Bacteria	p__UBA10199	c__UBA10199	o__DSSB01	f__DSSB01	g__DSSB01	s__	Genome not assigned to closest species as it falls outside its pre-defined ANI radius	84.94	3.51	0.917	3495	286.002	2852815	0.58	3054	973	19994
concoct_SK_surface_bin_8_sub	SK-CC-MAG-8	SK-30	NA	NA	NA	NA	NA	d__Archaea	p__Thermoproteota	c__Nitrososphaeria	o__Nitrososphaerales	f__Nitrososphaeraceae	g__TA-21	s__	Genome not assigned to closest species as it falls outside its pre-defined ANI radius	67.95	4.49	0.797	1557	176.94	1487299	0.35	2241	866	11441
concoct_SK_surface_bin_86_sub	SK-CC-MAG-86	SK-32	NA	NA	NA	NA	NA	d__Bacteria	p__Acidobacteriota	c__Blastocatellia	o__UBA7656	f__UBA7656	g__JADGNW01	s__	Genome has more than 14.2% of markers with multiple hits	97.92	5.93	0.891	3821	279.672	4834507	0.57	5145	1476	21512
maxbin2_GX_rhizosphere_bin.011_sub	GX-MX-MAG-011	GX-044	NA	NA	NA	NA	NA	d__Bacteria	p__Actinomycetota	c__Thermoleophilia	o__Solirubrobacterales	f__70-9	g__	s__	N/A	67.26	3.72	0.93	5296	262.781	1741735	0.7	2059	369	19352
maxbin2_GX_rhizosphere_bin.023_sub	GX-MX-MAG-023	GX-047	NA	NA	NA	NA	NA	d__Bacteria	p__Actinomycetota	c__Actinomycetia	o__Propionibacteriales	f__Nocardioidaceae	g__UBA4001	s__	N/A	62.58	8.73	0.892	6536	273.048	3620094	0.71	3951	666	22794
maxbin2_GX_rhizosphere_bin.050_sub	GX-MX-MAG-050	GX-051	NA	NA	NA	NA	NA	d__Bacteria	p__Acidobacteriota	c__Vicinamibacteria	o__Vicinamibacterales	f__2-12-FULL-66-21	g__JACPDI01	s__	N/A	66.14	4.78	0.909	4551	282.334	4438329	0.64	4774	1064	23450
maxbin2_GX_rhizosphere_bin.082_sub	GX-MX-MAG-082	GX-057	NA	NA	NA	NA	NA	d__Bacteria	p__Actinomycetota	c__Thermoleophilia	o__Solirubrobacterales	f__70-9	g__	s__	N/A	50.72	5.93	0.91	4322	259.223	2427590	0.68	2847	595	20559
maxbin2_GX_rhizosphere_bin.083_sub	GX-MX-MAG-083	GX-058	NA	NA	NA	NA	NA	d__Bacteria	p__Acidobacteriota	c__Terriglobia	o__VXMN01	f__VXMN01	g__VFZK01	s__	N/A	59.77	3.28	0.855	3950	276.622	4001642	0.55	4133	1063	19385
maxbin2_GX_rhizosphere_bin.161	GX-MX-MAG-161	GX-060	NA	NA	NA	NA	yes	d__Bacteria	p__Acidobacteriota	c__Vicinamibacteria	o__Vicinamibacterales	f__Fen-181	g__	s__	N/A	55.66	9.93	0.925	2460	265.849	3163295	0.69	3678	1224	8669
maxbin2_GX_surface_bin.019_sub	GX-MX-MAG-019	GX-046	NA	NA	NA	NA	NA	d__Bacteria	p__Desulfobacterota	c__Desulfobacteria	o__Desulfobacterales	f__UBA2174_A	g__SpSt-501	s__	Genome not assigned to closest species as it falls outside its pre-defined ANI radius	61.87	8.99	0.877	8711	305.618	2127662	0.62	2037	310	25230
maxbin2_GX_surface_bin.026_sub	GX-MX-MAG-026	GX-048	NA	NA	yes	NA	NA	d__Bacteria	p__Methylomirabilota	c__Methylomirabilia	o__Methylomirabilales	f__2-02-FULL-66-22	g__2-02-FULL-66-22	s__	N/A	72.57	6.42	0.861	6610	266.63	3466947	0.67	3741	647	40201
maxbin2_GX_surface_bin.035_sub	GX-MX-MAG-035	GX-049	NA	NA	NA	NA	NA	d__Bacteria	p__Actinomycetota	c__Actinomycetia	o__Mycobacteriales	f__Mycobacteriaceae	g__Mycobacterium	s__	Genome not assigned to closest species as it falls outside its pre-defined ANI radius	87.46	1.6	0.902	9568	270.77	4639671	0.67	5171	684	39937
maxbin2_GX_surface_bin.041	GX-MX-MAG-041	GX-050	NA	NA	NA	NA	NA	d__Bacteria	p__Desulfobacterota_F	c__BSN033	o__BSN033	f__UBA1163	g__UBA1163	s__	Genome not assigned to closest species as it falls outside its pre-defined ANI radius	53.51	0.67	0.892	12573	291.091	775728	0.49	794	101	53137
maxbin2_GX_surface_bin.053_sub	GX-MX-MAG-053	GX-052	NA	NA	NA	NA	NA	d__Bacteria	p__Acidobacteriota	c__Blastocatellia	o__UBA7656	f__UBA7656	g__JADGNW01	s__	N/A	82.61	3.16	0.887	7252	313.181	5330134	0.57	5038	887	45587
maxbin2_GX_surface_bin.057_sub	GX-MX-MAG-057	GX-053	NA	NA	NA	NA	NA	d__Bacteria	p__Actinomycetota	c__Thermoleophilia	o__Solirubrobacterales	f__70-9	g__	s__	Genome has more than 10.8% of markers with multiple hits	72.34	9.35	0.925	9634	273.238	2857936	0.69	3232	433	61003
maxbin2_GX_surface_bin.060_sub	GX-MX-MAG-060	GX-054	NA	NA	NA	NA	NA	d__Bacteria	p__Desulfobacterota_B	c__Binatia	o__UBA9968	f__UBA9968	g__DP-20	s__	Genome not assigned to closest species as it falls outside its pre-defined ANI radius	83.27	9.92	0.877	7068	271.634	4959389	0.57	5346	858	43881
maxbin2_GX_surface_bin.063	GX-MX-MAG-063	GX-055	NA	NA	NA	yes	NA	d__Bacteria	p__Desulfobacterota	c__Desulfobacteria	o__Desulfobacterales	f__UBA2174_A	g__SpSt-501	s__	Genome not assigned to closest species as it falls outside its pre-defined ANI radius	86.43	5.65	0.87	7595	291.981	3473418	0.61	3457	600	35004
maxbin2_GX_surface_bin.069_sub	GX-MX-MAG-069	GX-056	NA	NA	NA	NA	NA	d__Bacteria	p__Pseudomonadota	c__Gammaproteobacteria	o__UBA6522	f__UBA6522	g__FEN-1219	s__	Genome has more than 12.5% of markers with multiple hits	78.63	5.05	0.934	7378	290.839	3904674	0.67	4188	638	46136
maxbin2_GX_surface_bin.095_sub	GX-MX-MAG-095	GX-059	NA	NA	NA	NA	NA	d__Bacteria	p__Acidobacteriota	c__Terriglobia	o__Bryobacterales	f__Bryobacteraceae	g__JAEHDI01	s__JAEHDI01 sp016880505	N/A	71.8	4.18	0.923	5352	292.888	3384327	0.62	3565	717	37936
maxbin2_GX_surface_bin.167	GX-MX-MAG-167	GX-061	NA	NA	NA	NA	NA	d__Bacteria	p__Desulfobacterota_F	c__BSN033	o__BSN033	f__UBA1163	g__	s__	N/A	55.73	7.81	0.902	6141	285.711	2304482	0.57	2430	458	20612
maxbin2_GX_surface_bin.172	GX-MX-MAG-172	GX-062	NA	NA	NA	NA	NA	d__Bacteria	p__Acidobacteriota	c__Aminicenantia	o__Aminicenantales	f__UBA8522	g__	s__	Genome has more than 10.8% of markers with multiple hits	74.68	9.19	0.922	3986	300.956	2902742	0.63	2969	749	47479
maxbin2_GX_surface_bin.332_sub	GX-MX-MAG-332	GX-063	NA	NA	NA	NA	NA	d__Bacteria	p__Nitrospirota	c__Thermodesulfovibrionia	o__Thermodesulfovibrionales	f__SM23-35	g__JALHSV01	s__	Genome has more than 14.2% of markers with multiple hits	60.1	9.87	0.89	2693	232.884	1247960	0.46	1595	443	12019
maxbin2_HX_rhizosphere_bin.004	HX-MX-MAG-004	HX-047	NA	NA	NA	NA	NA	d__Bacteria	p__Desulfobacterota_E	c__Deferrimicrobia	o__Deferrimicrobiales	f__Deferrimicrobiaceae	g__	s__	N/A	67.51	5.41	0.942	3384	266.154	1233471	0.67	1458	366	12012
maxbin2_HX_rhizosphere_bin.008	HX-MX-MAG-008	HX-049	NA	NA	NA	NA	NA	d__Bacteria	p__Actinomycetota	c__UBA4738	o__UBA4738	f__HRBIN12	g__	s__	N/A	71.92	5.66	0.94	5504	278.281	2212987	0.7	2497	453	23916
maxbin2_HX_rhizosphere_bin.026	HX-MX-MAG-026	HX-055	yes	NA	NA	yes	NA	d__Bacteria	p__Desulfobacterota_F	c__BSN033	o__BSN033	f__UBA1163	g__UBA1163	s__	Genome has more than 10.0% of markers with multiple hits	94.16	9.57	0.85	15756	283.121	5117896	0.5	5131	534	51694
maxbin2_HX_rhizosphere_bin.106_sub	HX-MX-MAG-106	HX-065	NA	NA	NA	NA	NA	d__Bacteria	p__Acidobacteriota	c__Thermoanaerobaculia	o__Gp7-AA8	f__Gp7-AA8	g__	s__	N/A	81.37	3.63	0.916	4557	284.874	3111363	0.64	3341	764	16470
maxbin2_HX_rhizosphere_bin.145_sub	HX-MX-MAG-145	HX-067	NA	NA	NA	NA	NA	d__Bacteria	p__Desulfobacterota_F	c__SM23-61	o__SM23-61	f__SM23-61	g__	s__	Genome has more than 14.2% of markers with multiple hits	67.41	8.64	0.847	3227	259.687	2713607	0.56	2956	838	11287
maxbin2_HX_rhizosphere_bin.212_sub	HX-MX-MAG-212	HX-070	NA	NA	NA	NA	NA	d__Archaea	p__Thermoproteota	c__Nitrososphaeria	o__Nitrososphaerales	f__Nitrososphaeraceae	g__TA-21	s__	N/A	58.74	7.28	0.796	3075	210.555	2556708	0.37	3231	782	103559
maxbin2_HX_rhizosphere_bin006	HX-MX-MAG-006	HX-048	NA	NA	NA	NA	NA	d__Bacteria	p__Actinomycetota	c__Thermoleophilia	o__Solirubrobacterales	f__Thermoleophilaceae	g__	s__	N/A	66.76	6.15	0.927	11152	283.761	2039977	0.74	2226	259	38735
maxbin2_HX_rhizosphere_bin204_sub	HX-MX-MAG-204	HX-069	NA	NA	NA	NA	NA	d__Bacteria	p__Nitrospirota	c__Nitrospiria	o__Nitrospirales	f__Nitrospiraceae	g__Nitrospira_C	s__	Genome has more than 10.8% of markers with multiple hits	57.87	6.16	0.918	2829	273.99	2302620	0.6	2579	788	9385
maxbin2_HX_surface_bin.003	HX-MX-MAG-003	HX-046	NA	NA	NA	NA	NA	d__Bacteria	p__Desulfobacterota_E	c__Deferrimicrobia	o__Deferrimicrobiales	f__Deferrimicrobiaceae	g__Deferrimicrobium	s__	Genome not assigned to closest species as it falls outside its pre-defined ANI radius	66.77	6.81	0.933	3595	268.784	1331997	0.67	1546	382	12491
maxbin2_HX_surface_bin.009_sub	HX-MX-MAG-009s	HX-051	NA	NA	NA	NA	NA	d__Bacteria	p__Actinomycetota	c__Actinomycetia	o__Propionibacteriales	f__Nocardioidaceae	g__UBA4001	s__	Genome not assigned to closest species as it falls outside its pre-defined ANI radius	84.94	4.97	0.916	7327	285.159	3849260	0.7	4130	645	31768
maxbin2_HX_surface_bin.010_sub	HX-MX-MAG-010	HX-052	NA	NA	NA	NA	NA	d__Bacteria	p__Pseudomonadota	c__Alphaproteobacteria	o__Rhizobiales	f__Xanthobacteraceae	g__Pseudolabrys	s__	N/A	51.54	0.59	0.865	3970	240.637	2476750	0.61	2976	647	57133
maxbin2_HX_surface_bin.013_sub	HX-MX-MAG-013	HX-053	NA	NA	NA	NA	NA	d__Bacteria	p__Actinomycetota	c__Thermoleophilia	o__Gaiellales	f__Gaiellaceae	g__Gaiella	s__	N/A	66.15	0.96	0.934	6778	276.608	2000842	0.72	2258	364	26518
maxbin2_HX_surface_bin.035	HX-MX-MAG-035	HX-056	NA	NA	NA	NA	NA	d__Bacteria	p__Actinomycetota	c__Actinomycetia	o__Mycobacteriales	f__Micromonosporaceae	g__Pilimelia	s__	Genome has more than 10.0% of markers with multiple hits	99.83	3.75	0.887	46354	338.089	8423252	0.71	7379	414	168026
maxbin2_HX_surface_bin.039	HX-MX-MAG-039	HX-058	NA	NA	NA	NA	NA	d__Bacteria	p__Actinomycetota	c__Acidimicrobiia	o__Acidimicrobiales	f__JAEUJM01	g__	s__	N/A	89.56	1.71	0.941	11168	297.359	3591915	0.72	3795	450	40639
maxbin2_HX_surface_bin.051_sub	HX-MX-MAG-051	HX-060	NA	NA	NA	NA	NA	d__Bacteria	p__Actinomycetota	c__Thermoleophilia	o__Gaiellales	f__Gaiellaceae	g__JACDAN01	s__	Genome has more than 10.8% of markers with multiple hits	70.67	8.19	0.95	7475	277.632	2489697	0.72	2850	418	34999
maxbin2_HX_surface_bin.078	HX-MX-MAG-078	HX-062	NA	NA	NA	NA	NA	d__Bacteria	p__Chloroflexota	c__Anaerolineae	o__Anaerolineales	f__UBA4823	g__9FT-COMBO-55-16	s__	N/A	74.53	7.82	0.916	6677	306.665	3697358	0.61	3686	702	41530
maxbin2_HX_surface_bin.100_sub	HX-MX-MAG-100	HX-063	yes	NA	NA	yes	NA	d__Bacteria	p__Desulfobacterota	c__DSM-4660	o__Desulfatiglandales	f__HGW-15	g__JAFGDM01	s__	N/A	55.55	6.76	0.862	5395	258.157	2502718	0.54	2794	529	24506
maxbin2_HX_surface_bin.102_sub	HX-MX-MAG-102	HX-064	NA	NA	NA	NA	NA	d__Bacteria	p__Pseudomonadota	c__Gammaproteobacteria	o__Burkholderiales	f__SHXO01	g__SHXO01	s__	N/A	50.43	7	0.905	4606	266.883	2180053	0.64	2469	515	22251
maxbin2_HX_surface_bin.124_sub	HX-MX-MAG-124	HX-066	NA	NA	NA	NA	NA	d__Bacteria	p__Pseudomonadota	c__Alphaproteobacteria	o__Caulobacterales	f__TH1-2	g__Vitreimonas	s__	Genome not assigned to closest species as it falls outside its pre-defined ANI radius	56.93	3.64	0.916	4110	244.812	2232138	0.64	2791	567	17163
maxbin2_HX_surface_bin.196	HX-MX-MAG-196	HX-068	NA	NA	NA	NA	NA	d__Bacteria	p__Myxococcota	c__Polyangia	o__Polyangiales	f__Polyangiaceae	g__PMG-095	s__	N/A	74.09	4.66	0.918	5666	300.175	5571581	0.66	5693	1149	25644
maxbin2_HX_surface_bin.226	HX-MX-MAG-226	HX-071	NA	NA	NA	NA	NA	d__Bacteria	p__Armatimonadota	c__Fimbriimonadia	o__Fimbriimonadales	f__Fimbriimonadaceae	g__	s__	Genome has more than 10.8% of markers with multiple hits	82.86	9.45	0.93	4644	273.993	2661727	0.58	3020	643	22956
maxbin2_HX_surface_bin.260	HX-MX-MAG-260	HX-072	yes	NA	NA	yes	NA	d__Bacteria	p__Desulfobacterota_G	c__Syntrophorhabdia	o__Syntrophorhabdales	f__WCHB1-27	g__JADGQN01	s__	Genome has more than 10.0% of markers with multiple hits	85.3	7.6	0.875	3993	252.959	3943012	0.56	4559	1048	20195
maxbin2_HX_surface_bin.344_sub	HX-MX-MAG-344	HX-075	NA	NA	NA	NA	NA	d__Bacteria	p__Desulfobacterota	c__DSM-4660	o__Desulfatiglandales	f__HGW-15	g__JAFGDM01	s__	Genome has more than 15.8% of markers with multiple hits	65.83	7.06	0.9	2844	265.087	2881708	0.55	3269	985	9434
maxbin2_HX_surface_bin024_sub	HX-MX-MAG-024	HX-054	NA	NA	NA	NA	NA	d__Bacteria	p__Actinomycetota	c__Thermoleophilia	o__Gaiellales	f__Gaiellaceae	g__	s__	N/A	66.03	5.12	0.938	4794	265.445	1798017	0.71	2124	406	24761
maxbin2_HX_surface_bin038	HX-MX-MAG-038	HX-057	NA	NA	NA	NA	NA	d__Archaea	p__Thermoproteota	c__Nitrososphaeria	o__Nitrososphaerales	f__Nitrososphaeraceae	g__TH1177	s__TH1177 sp014523515	N/A	79.08	1.66	0.772	7348	220.258	1586131	0.29	1856	276	27754
maxbin2_HX_surface_bin045_sub	HX-MX-MAG-045	HX-059	NA	NA	NA	NA	NA	d__Bacteria	p__Pseudomonadota	c__Gammaproteobacteria	o__Burkholderiales	f__Casimicrobiaceae	g__VBCG01	s__	Genome not assigned to closest species as it falls outside its pre-defined ANI radius	62.32	3.02	0.924	10254	297.348	2424972	0.71	2517	326	37592
maxbin2_HX_surface_bin295_sub	HX-MX-MAG-295	HX-073	NA	NA	NA	NA	NA	d__Bacteria	p__Bacteroidota	c__Ignavibacteria	o__Ignavibacteriales	f__Ignavibacteriaceae	g__	s__	N/A	58.77	5.27	0.913	3851	270.099	1897826	0.36	2141	510	17028
maxbin2_HX_surface_bin340_sub	HX-MX-MAG-340	HX-074	NA	NA	NA	NA	NA	d__Bacteria	p__Pseudomonadota	c__Gammaproteobacteria	o__Competibacterales	f__Competibacteraceae	g__	s__	N/A	58.49	5.35	0.901	2913	250.318	1860305	0.54	2238	627	10628
maxbin2_SK_rhizosphere_bin.009_sub	SK-MX-MAG-009	SK-71	NA	NA	NA	NA	NA	d__Bacteria	p__Actinomycetota	c__Thermoleophilia	o__Solirubrobacterales	f__70-9	g__	s__	N/A	65.1	4.84	0.933	5035	267.112	1795404	0.7	2095	394	15396
maxbin2_SK_rhizosphere_bin.037	SK-MX-MAG-037	SK-74	NA	NA	NA	NA	NA	d__Bacteria	p__Pseudomonadota	c__Gammaproteobacteria	o__Pseudomonadales	f__Pseudomonadaceae	g__Pseudomonas_E	s__Pseudomonas_E sivasensis	N/A	89.72	5.21	0.892	20945	314.036	6558959	0.6	6217	591	240665
maxbin2_SK_rhizosphere_bin.044_sub	SK-MX-MAG-044	SK-76	NA	NA	NA	NA	NA	d__Bacteria	p__Pseudomonadota	c__Alphaproteobacteria	o__Dongiales	f__	g__	s__	N/A	80.17	0.32	0.913	8092	279.679	2815216	0.68	3071	443	42313
maxbin2_SK_rhizosphere_bin.047_sub	SK-MX-MAG-047	SK-77	NA	NA	NA	NA	NA	d__Bacteria	p__Bacillota_A	c__Clostridia	o__Clostridiales	f__Clostridiaceae	g__	s__	N/A	69.08	5.45	0.849	5044	254.427	2669341	0.4	2976	594	34859
maxbin2_SK_rhizosphere_bin.093_sub	SK-MX-MAG-093	SK-83	NA	NA	yes	NA	NA	d__Bacteria	p__Methylomirabilota	c__Methylomirabilia	o__Rokubacteriales	f__CSP1-6	g__JACQFL01	s__	Genome has more than 10.0% of markers with multiple hits	64.74	7.99	0.941	5936	276.438	2172199	0.71	2470	435	32249
maxbin2_SK_rhizosphere_bin.257_sub	SK-MX-MAG-257	SK-93	NA	NA	NA	NA	NA	d__Bacteria	p__Bacillota	c__Bacilli	o__Exiguobacterales	f__Exiguobacteraceae	g__Exiguobacterium_A	s__Exiguobacterium_A indicum	N/A	63.93	3.1	0.909	3428	241.505	1769956	0.48	2225	517	14705
maxbin2_SK_rhizosphere_bin088	SK-MX-MAG-088	SK-81	NA	NA	NA	NA	NA	d__Bacteria	p__Chloroflexota	c__Limnocylindria	o__Limnocylindrales	f__CSP1-4	g__	s__	N/A	61.61	3.68	0.924	6678	295.869	1371748	0.7	1430	253	28296
maxbin2_SK_rhizosphere_bin146_sub	SK-MX-MAG-146	SK-89	NA	NA	NA	NA	NA	d__Bacteria	p__Desulfobacterota_G	c__Syntrophorhabdia	o__Syntrophorhabdales	f__WCHB1-27	g__JADGQN01	s__	N/A	52.61	6.94	0.884	3527	252.984	2537533	0.56	2963	743	9667
maxbin2_SK_surface_bin.016_sub	SK-MX-MAG-016	SK-72	NA	NA	yes	NA	NA	d__Bacteria	p__Methylomirabilota	c__Methylomirabilia	o__Rokubacteriales	f__CSP1-6	g__	s__	N/A	61.53	4.49	0.948	6443	279.202	3290625	0.71	3732	603	47353
maxbin2_SK_surface_bin.035	SK-MX-MAG-035	SK-73	yes	NA	NA	yes	NA	d__Bacteria	p__Desulfobacterota_F	c__SM23-61	o__SM23-61	f__SM23-61	g__SM23-61	s__	Genome not assigned to closest species as it falls outside its pre-defined ANI radius	92.45	8.91	0.86	6051	288.959	3687110	0.58	3664	729	22145
maxbin2_SK_surface_bin.071	SK-MX-MAG-071	SK-78	NA	NA	NA	NA	NA	d__Bacteria	p__Chloroflexota	c__Limnocylindria	o__Limnocylindrales	f__CSP1-4	g__UBA5189	s__	Genome not assigned to closest species as it falls outside its pre-defined ANI radius	71.24	2.76	0.927	5771	282.423	2287898	0.73	2508	453	37444
maxbin2_SK_surface_bin.091_sub	SK-MX-MAG-091	SK-82	yes	NA	NA	NA	NA	d__Bacteria	p__Nitrospirota	c__Thermodesulfovibrionia	o__Thermodesulfovibrionales	f__Dissulfurispiraceae	g__	s__	Genome has more than 14.2% of markers with multiple hits	90.87	9.68	0.882	13724	293.236	2634023	0.56	2648	328	52528
maxbin2_SK_surface_bin.102	SK-MX-MAG-102	SK-84	NA	NA	NA	NA	NA	d__Bacteria	p__Desulfobacterota_F	c__SM23-61	o__SM23-61	f__SM23-61	g__SM23-61	s__	Genome not assigned to closest species as it falls outside its pre-defined ANI radius	65.11	8.94	0.879	3581	272.098	3373661	0.56	3641	949	18705
maxbin2_SK_surface_bin.109	SK-MX-MAG-109	SK-85	NA	NA	NA	NA	NA	d__Bacteria	p__Gemmatimonadota	c__Gemmatimonadetes	o__Gemmatimonadales	f__GWC2-71-9	g__JABFSM01	s__	N/A	86.22	9.03	0.943	10703	321.813	3663602	0.69	3588	485	34731
maxbin2_SK_surface_bin.135_sub	SK-MX-MAG-135	SK-88	NA	NA	NA	NA	NA	d__Bacteria	p__Desulfobacterota_F	c__SM23-61	o__SM23-61	f__SM23-61	g__	s__	N/A	61.77	7.63	0.856	5690	282.16	3301200	0.55	3346	677	24247
maxbin2_SK_surface_bin.161_sub	SK-MX-MAG-161	SK-90	NA	NA	NA	NA	NA	d__Bacteria	p__Acidobacteriota	c__Vicinamibacteria	o__Bin61	f__SMYC01	g__	s__	Genome has more than 18.3% of markers with multiple hits	77.87	8.91	0.946	4388	297.462	5564717	0.65	5917	1374	21239
maxbin2_SK_surface_bin.251_sub	SK-MX-MAG-251	SK-91	NA	NA	NA	NA	NA	d__Bacteria	p__Bacteroidota	c__Ignavibacteria	o__SJA-28	f__OLB5	g__	s__	N/A	57.72	6.73	0.922	3843	277.201	1547420	0.4	1719	418	12809
maxbin2_SK_surface_bin.256_sub	SK-MX-MAG-256	SK-92	NA	NA	NA	NA	NA	d__Bacteria	p__Acidobacteriota	c__Polarisedimenticolia	o__Polarisedimenticolales	f__Polarisedimenticolaceae	g__	s__	Genome has more than 10.0% of markers with multiple hits	66.27	5.6	0.937	3294	286.352	2464057	0.69	2692	736	13684
maxbin2_SK_surface_bin.325	SK-MX-MAG-325	SK-94	NA	NA	NA	NA	NA	d__Bacteria	p__Bacteroidota	c__Ignavibacteria	o__Ignavibacteriales	f__Ignavibacteriaceae	g__	s__	N/A	53.05	3.43	0.897	2942	270.285	1829193	0.38	2026	604	16751
maxbin2_SK_surface_bin.326_sub	SK-MX-MAG-326	SK-95	NA	NA	NA	NA	NA	d__Bacteria	p__Bacteroidota	c__Bacteroidia	o__Bacteroidales	f__VadinHA17	g__LD21	s__	N/A	68.39	5.28	0.923	3385	290.15	3019776	0.43	3206	902	13414
maxbin2_SK_surface_bin042	SK-MX-MAG-042	SK-75	NA	NA	NA	NA	NA	d__Bacteria	p__Desulfobacterota_B	c__Binatia	o__UBA9968	f__UBA9968	g__DP-20	s__	N/A	89.51	3.07	0.874	18135	294.281	4416964	0.57	4380	335	70049
maxbin2_SK_surface_bin079	SK-MX-MAG-079	SK-80	NA	NA	NA	NA	NA	d__Bacteria	p__Chloroflexota	c__Limnocylindria	o__Limnocylindrales	f__CSP1-4	g__	s__	N/A	73.12	4.79	0.918	9232	301.591	2234679	0.7	2272	335	35233
maxbin2_SK_surface_bin110_sub	SK-MX-MAG-110	SK-86	NA	NA	NA	NA	NA	d__Bacteria	p__Desulfobacterota	c__Desulfobacteria	o__Desulfobacterales	f__UBA2174_A	g__SpSt-501	s__	Genome not assigned to closest species as it falls outside its pre-defined ANI radius	62.28	2.22	0.892	5854	277.035	2065197	0.64	2221	406	25457
metabat2_GX_rhizosphere_bin.21	GX-MT-MAG-21	GX-024	NA	NA	NA	NA	NA	d__Bacteria	p__Bacteroidota	c__Bacteroidia	o__Flavobacteriales	f__Weeksellaceae	g__Chryseobacterium	s__Chryseobacterium gambrini	N/A	99.63	1.07	0.875	70769	315.02	4327015	0.36	4008	116	264942
metabat2_GX_rhizosphere_bin.32	GX-MT-MAG-32	GX-027	NA	NA	NA	NA	yes	d__Bacteria	p__Actinomycetota	c__Thermoleophilia	o__Solirubrobacterales	f__	g__	s__	Genome has more than 10.0% of markers with multiple hits	88.12	4.96	0.93	13532	293.623	2990999	0.72	3167	341	47808
metabat2_GX_rhizosphere_bin.38	GX-MT-MAG-38	GX-028	NA	NA	NA	NA	NA	d__Bacteria	p__Actinomycetota	c__Actinomycetia	o__Mycobacteriales	f__	g__	s__	N/A	97.15	2.69	0.886	15039	277.015	3171275	0.73	3392	352	64394
metabat2_GX_rhizosphere_bin.41_sub	GX-MT-MAG-41	GX-031	NA	NA	NA	NA	NA	d__Bacteria	p__Desulfobacterota	c__Syntrophia	o__Syntrophales	f__UBA4778	g__UBA2192	s__	Genome not assigned to closest species as it falls outside its pre-defined ANI radius	57.31	2.73	0.897	2167	237.164	1392799	0.61	1760	622	10353
metabat2_GX_rhizosphere_bin.53	GX-MT-MAG-53	GX-034	NA	NA	NA	NA	NA	d__Bacteria	p__Pseudomonadota	c__Gammaproteobacteria	o__Burkholderiales	f__SG8-39	g__JAABQT01	s__	N/A	79.1	0.39	0.952	5019	261.629	2427778	0.69	2954	602	27618
metabat2_GX_rhizosphere_bin.65_sub	GX-MT-MAG-65	GX-036	NA	NA	NA	NA	NA	d__Archaea	p__Thermoproteota	c__Nitrososphaeria	o__Nitrososphaerales	f__Nitrososphaeraceae	g__TA-21	s__	Genome not assigned to closest species as it falls outside its pre-defined ANI radius	78.87	2.35	0.808	5002	212.015	1796115	0.37	2289	466	38645
metabat2_GX_rhizosphere_bin.7	GX-MT-MAG-7	GX-037	NA	NA	NA	NA	NA	d__Bacteria	p__Pseudomonadota	c__Gammaproteobacteria	o__UBA6522	f__UBA6522	g__FEN-1219	s__	N/A	52.14	3.71	0.932	3929	258.29	2364319	0.66	2848	680	14382
metabat2_GX_rhizosphere_bin.8	GX-MT-MAG-8	GX-038	NA	NA	NA	NA	NA	d__Bacteria	p__Campylobacterota	c__Campylobacteria	o__Campylobacterales	f__Arcobacteraceae	g__Aliarcobacter	s__	Genome not assigned to closest species as it falls outside its pre-defined ANI radius	83.36	5.54	0.93	4704	257.665	2324886	0.28	2805	598	25919
metabat2_GX_rhizosphere_bin.95	GX-MT-MAG-95	GX-042	NA	NA	NA	NA	NA	d__Bacteria	p__Actinomycetota	c__UBA4738	o__UBA4738	f__HRBIN12	g__	s__	N/A	82.52	3.18	0.939	7071	277.253	2536089	0.7	2868	461	32817
metabat2_GX_rhizosphere_bin20	GX-MT-MAG-20	GX-023	NA	NA	NA	NA	NA	d__Bacteria	p__Desulfobacterota	c__DSM-4660	o__Desulfatiglandales	f__HGW-15	g__JAFGDM01	s__	N/A	89.22	2.2	0.893	6434	284.094	2700411	0.55	2835	511	25037
metabat2_GX_rhizosphere_bin5	GX-MT-MAG-5	GX-033	NA	NA	NA	yes	NA	d__Bacteria	p__Desulfobacterota	c__Desulfobaccia	o__Desulfobaccales	f__0-14-0-80-60-11	g__0-14-0-80-60-11	s__	Genome not assigned to closest species as it falls outside its pre-defined ANI radius	51.83	2.92	0.878	2688	270.65	1275676	0.61	1382	489	10628
metabat2_GX_surface_bin.100	GX-MT-MAG-100	GX-016	NA	NA	NA	NA	NA	d__Bacteria	p__Pseudomonadota	c__Gammaproteobacteria	o__Burkholderiales	f__SHXO01	g__SHXO01	s__	N/A	83.57	3.72	0.883	18851	305.151	5438826	0.64	5255	463	86226
metabat2_GX_surface_bin.113	GX-MT-MAG-113	GX-018	NA	NA	NA	NA	NA	d__Archaea	p__Thermoproteota	c__Nitrososphaeria	o__Nitrososphaerales	f__Nitrososphaeraceae	g__TH5896	s__	Genome not assigned to closest species as it falls outside its pre-defined ANI radius	65.54	4.61	0.743	3639	186.563	2365208	0.39	3150	712	15414
metabat2_GX_surface_bin.130	GX-MT-MAG-130	GX-019	NA	NA	NA	NA	NA	d__Bacteria	p__Zixibacteria	c__MSB-5A5	o__	f__	g__	s__	N/A	66.2	2.8	0.917	3656	273.304	1869025	0.62	2096	574	14409
metabat2_GX_surface_bin.131_sub	GX-MT-MAG-131	GX-020	NA	NA	NA	NA	NA	d__Bacteria	p__Pseudomonadota	c__Gammaproteobacteria	o__Burkholderiales	f__Burkholderiaceae_B	g__JAEUPI01	s__	Genome not assigned to closest species as it falls outside its pre-defined ANI radius	69.65	3.42	0.922	4064	257.861	3924430	0.68	4686	1115	22973
metabat2_GX_surface_bin.142_sub	GX-MT-MAG-142	GX-021	NA	NA	NA	NA	NA	d__Bacteria	p__Actinomycetota	c__Thermoleophilia	o__Solirubrobacterales	f__Thermoleophilaceae	g__JACVRW01	s__	Genome not assigned to closest species as it falls outside its pre-defined ANI radius	73.17	4.72	0.933	18522	293.117	2617973	0.72	2784	211	64618
metabat2_GX_surface_bin.16_sub	GX-MT-MAG-16	GX-022	NA	NA	NA	NA	NA	d__Bacteria	p__Pseudomonadota	c__Gammaproteobacteria	o__Burkholderiales	f__SG8-39	g__JAGVSZ01	s__	Genome not assigned to closest species as it falls outside its pre-defined ANI radius	61.56	3.53	0.933	4796	264.195	3527927	0.69	4162	875	19161
metabat2_GX_surface_bin.26_sub	GX-MT-MAG-26	GX-025	NA	NA	NA	NA	NA	d__Bacteria	p__Acidobacteriota	c__UBA6911	o__UBA6911	f__UBA6911	g__	s__	N/A	62.13	2.8	0.871	6009	286.309	1533491	0.58	1558	353	19091
metabat2_GX_surface_bin.39	GX-MT-MAG-39	GX-029	NA	NA	NA	NA	NA	d__Bacteria	p__Krumholzibacteriota	c__Krumholzibacteria	o__WVZY01	f__JAKEHA01	g__JAKEHA01	s__	Genome not assigned to closest species as it falls outside its pre-defined ANI radius	88.42	2.11	0.936	8570	323.153	2470109	0.65	2388	370	34446
metabat2_GX_surface_bin.40_sub	GX-MT-MAG-40	GX-030	yes	NA	NA	yes	NA	d__Bacteria	p__Desulfobacterota	c__Syntrophobacteria	o__BM002	f__BM002	g__JAGFXI01	s__	Genome not assigned to closest species as it falls outside its pre-defined ANI radius	96.54	4.54	0.838	5147	260.827	3441298	0.61	3695	800	21643
metabat2_GX_surface_bin.45_sub	GX-MT-MAG-45	GX-032	NA	NA	NA	NA	NA	d__Bacteria	p__Actinomycetota	c__Thermoleophilia	o__Gaiellales	f__Gaiellaceae	g__JACDAN01	s__	N/A	62.95	3.82	0.942	10863	277.188	1974795	0.71	2245	261	37387
metabat2_GX_surface_bin.57_sub	GX-MT-MAG-57	GX-035	NA	NA	NA	NA	NA	d__Bacteria	p__Gemmatimonadota	c__Gemmatimonadetes	o__Gemmatimonadales	f__GWC2-71-9	g__	s__	N/A	91.83	2.51	0.955	15900	316.056	3298837	0.66	3335	318	67983
metabat2_GX_surface_bin.84_sub	GX-MT-MAG-84	GX-039	NA	NA	NA	NA	NA	d__Bacteria	p__Actinomycetota	c__Thermoleophilia	o__Solirubrobacterales	f__70-9	g__VRUE01	s__	Genome not assigned to closest species as it falls outside its pre-defined ANI radius	79.07	1.93	0.936	10499	280.533	1873981	0.7	2088	261	29596
metabat2_GX_surface_bin.89	GX-MT-MAG-89	GX-040	NA	NA	NA	NA	NA	d__Archaea	p__Thermoproteota	c__Nitrososphaeria	o__Nitrososphaerales	f__Nitrososphaeraceae	g__TA-21	s__	Genome not assigned to closest species as it falls outside its pre-defined ANI radius	79.55	4.57	0.811	6169	212.849	1757796	0.36	2238	382	26746
metabat2_GX_surface_bin.9_sub	GX-MT-MAG-9	GX-041	NA	NA	NA	NA	NA	d__Bacteria	p__Pseudomonadota	c__Gammaproteobacteria	o__Burkholderiales	f__SG8-39	g__VBDM01	s__	N/A	73.99	5.56	0.931	7780	279.071	2329292	0.65	2594	403	24421
metabat2_GX_surface_bin.96	GX-MT-MAG-96	GX-043	NA	yes	NA	NA	NA	d__Archaea	p__Thermoplasmatota	c__Thermoplasmata	o__Methanomassiliicoccales	f__UBA472	g__	s__	N/A	83.22	1.74	0.917	6015	260.502	1449606	0.57	1704	285	23610
metabat2_HX_rhizosphere_bin.106_sub	HX-MT-MAG-106	HX-020	NA	NA	NA	NA	NA	d__Bacteria	p__Pseudomonadota	c__Gammaproteobacteria	o__UBA6522	f__UBA6522	g__FEN-1219	s__	N/A	72.7	4.54	0.936	6066	284.447	2828461	0.67	3110	546	22141
metabat2_HX_rhizosphere_bin.12	HX-MT-MAG-12	HX-022	NA	NA	NA	NA	NA	d__Bacteria	p__Eisenbacteria	c__RBG-16-71-46	o__RBG-16-71-46	f__RBG-16-71-46	g__WS-11	s__	N/A	73.43	8.56	0.926	13809	341.063	3794272	0.71	3441	402	72563
metabat2_HX_rhizosphere_bin.36_sub	HX-MT-MAG-36r	HX-031	NA	NA	NA	NA	NA	d__Bacteria	p__Pseudomonadota	c__Alphaproteobacteria	o__Rhizobiales	f__Xanthobacteraceae	g__Pseudolabrys	s__	N/A	66.79	3.95	0.898	3705	246.549	2789306	0.61	3392	826	30077
metabat2_HX_rhizosphere_bin.52	HX-MT-MAG-52	HX-035	NA	NA	NA	NA	NA	d__Bacteria	p__Actinomycetota	c__Acidimicrobiia	o__UBA5794	f__ZC4RG35	g__JACZUI01	s__	N/A	88.2	1.31	0.938	6194	267.989	2663391	0.66	3114	549	23335
metabat2_HX_rhizosphere_bin.67	HX-MT-MAG-67	HX-039	NA	NA	NA	NA	NA	d__Bacteria	p__Pseudomonadota	c__Gammaproteobacteria	o__Burkholderiales	f__SG8-39	g__SCGC-AG-212-J23	s__	Genome not assigned to closest species as it falls outside its pre-defined ANI radius	67.13	3.08	0.951	5039	257.687	1947360	0.66	2408	474	20280
metabat2_HX_rhizosphere_bin.80	HX-MT-MAG-80	HX-043	NA	NA	NA	NA	NA	d__Bacteria	p__Campylobacterota	c__Campylobacteria	o__Campylobacterales	f__Arcobacteraceae	g__Aliarcobacter	s__	Genome not assigned to closest species as it falls outside its pre-defined ANI radius	73.74	1.52	0.932	3319	242.294	1939521	0.28	2493	631	11552
metabat2_HX_rhizosphere_bin17_sub	HX-MT-MAG-17	HX-026	NA	NA	NA	NA	NA	d__Archaea	p__Thermoproteota	c__Nitrososphaeria	o__Nitrososphaerales	f__Nitrososphaeraceae	g__TH1177	s__	Genome not assigned to closest species as it falls outside its pre-defined ANI radius	59.97	4.88	0.678	2417	168.851	2762299	0.29	3708	1138	9322
metabat2_HX_surface_bin_.101	HX-MT-MAG-101	HX-017	NA	NA	yes	NA	NA	d__Bacteria	p__Methylomirabilota	c__Methylomirabilia	o__Rokubacteriales	f__CSP1-6	g__	s__	N/A	97.94	8.76	0.945	38162	305.287	4639393	0.7	4796	263	183669
metabat2_HX_surface_bin_.103	HX-MT-MAG-103	HX-018	NA	NA	NA	NA	NA	d__Bacteria	p__Actinomycetota	c__Thermoleophilia	o__Solirubrobacterales	f__70-9	g__	s__	N/A	88.05	6.49	0.941	9297	281.363	2213793	0.71	2474	340	38300
metabat2_HX_surface_bin_.105_sub	HX-MT-MAG-105	HX-019	NA	NA	NA	NA	NA	d__Bacteria	p__Verrucomicrobiota	c__Verrucomicrobiae	o__Chthoniobacterales	f__Terrimicrobiaceae	g__CAMASH01	s__	Genome has more than 10.0% of markers with multiple hits	80.34	4.37	0.89	3262	249.55	2937530	0.58	3505	982	17473
metabat2_HX_surface_bin_.120_sub	HX-MT-MAG-120	HX-023	NA	NA	NA	NA	NA	d__Bacteria	p__Desulfobacterota	c__Syntrophia	o__Syntrophales	f__UBA4778	g__UBA2192	s__	Genome not assigned to closest species as it falls outside its pre-defined ANI radius	51.68	6.21	0.883	2221	230.601	1653363	0.62	2115	726	14083
metabat2_HX_surface_bin_.128	HX-MT-MAG-128	HX-024	NA	NA	NA	NA	NA	d__Bacteria	p__Acidobacteriota	c__Vicinamibacteria	o__Vicinamibacterales	f__UBA2999	g__	s__	N/A	95.62	0.58	0.908	16938	306.644	5340145	0.62	5279	602	103520
metabat2_HX_surface_bin_.142	HX-MT-MAG-142	HX-025	NA	NA	NA	NA	NA	d__Bacteria	p__Actinomycetota	c__Thermoleophilia	o__Miltoncostaeales	f__Miltoncostaeaceae	g__	s__	N/A	82.29	2.28	0.933	12703	275.629	2192928	0.76	2483	241	46397
metabat2_HX_surface_bin_.18	HX-MT-MAG-18	HX-027	NA	NA	NA	NA	yes	d__Bacteria	p__Actinomycetota	c__Actinomycetia	o__Actinomycetales	f__Dermatophilaceae	g__Humihabitans	s__	Genome not assigned to closest species as it falls outside its pre-defined ANI radius	80	6.9	0.913	18330	307.526	3801622	0.72	3769	372	74864
metabat2_HX_surface_bin_.29	HX-MT-MAG-29	HX-028	NA	NA	NA	NA	NA	d__Bacteria	p__Krumholzibacteriota	c__Krumholzibacteria	o__WVZY01	f__JAKEHA01	g__JAKEHA01	s__	Genome not assigned to closest species as it falls outside its pre-defined ANI radius	96.14	2.67	0.932	139697	367.84	3772875	0.67	3191	72	478089
metabat2_HX_surface_bin_.34	HX-MT-MAG-34	HX-030	NA	NA	NA	NA	NA	d__Bacteria	p__Actinomycetota	c__Thermoleophilia	o__Solirubrobacterales	f__Thermoleophilaceae	g__	s__	N/A	81.96	4.17	0.912	8022	271.303	2480893	0.74	2786	425	26882
metabat2_HX_surface_bin_.36_sub	HX-MT-MAG-36s	HX-032	NA	NA	NA	NA	NA	d__Bacteria	p__Actinomycetota	c__Actinomycetia	o__Actinomycetales	f__Dermatophilaceae	g__	s__	N/A	79.57	0.42	0.878	18324	291.299	3647985	0.7	3676	424	72988
metabat2_HX_surface_bin_.47	HX-MT-MAG-47	HX-033	NA	NA	NA	NA	NA	d__Bacteria	p__Actinomycetota	c__UBA4738	o__UBA4738	f__HRBIN12	g__	s__	N/A	87.95	6.12	0.937	6172	271.978	3036485	0.7	3495	642	26425
metabat2_HX_surface_bin_.55	HX-MT-MAG-55	HX-036	NA	NA	NA	NA	yes	d__Bacteria	p__Actinomycetota	c__Thermoleophilia	o__Solirubrobacterales	f__	g__	s__	N/A	66.75	0.97	0.929	17549	299.82	2051982	0.71	2125	170	58454
metabat2_HX_surface_bin_.57	HX-MT-MAG-57	HX-037	NA	NA	NA	yes	NA	d__Bacteria	p__Myxococcota	c__Myxococcia	o__Myxococcales	f__Anaeromyxobacteraceae	g__	s__	N/A	94.4	2.35	0.923	8563	301.505	3781436	0.74	3864	593	39930
metabat2_HX_surface_bin_.62	HX-MT-MAG-62	HX-038	NA	NA	NA	NA	NA	d__Bacteria	p__Chloroflexota	c__Anaerolineae	o__Anaerolineales	f__UBA4823	g__CTSoil-045	s__	N/A	64.11	5.37	0.926	3646	273.55	1887119	0.54	2133	581	11571
metabat2_HX_surface_bin_.69	HX-MT-MAG-69	HX-040	NA	NA	NA	NA	NA	d__Bacteria	p__Actinomycetota	c__Acidimicrobiia	o__IMCC26256	f__PALSA-555	g__	s__	N/A	81.92	2.55	0.935	18465	305.557	2744368	0.74	2804	245	50137
metabat2_HX_surface_bin_.73_sub	HX-MT-MAG-73	HX-041	NA	NA	yes	NA	NA	d__Bacteria	p__Methylomirabilota	c__Methylomirabilia	o__Rokubacteriales	f__CSP1-6	g__	s__	N/A	67.14	4.88	0.945	4264	261.317	3409161	0.71	4118	917	30019
metabat2_HX_surface_bin_.85	HX-MT-MAG-85	HX-044	NA	NA	NA	NA	NA	d__Bacteria	p__Myxococcota_A	c__UBA9160	o__UBA9160	f__UBA6930	g__	s__	N/A	92.38	4.35	0.942	17125	317.8	4903632	0.73	4857	474	68163
metabat2_HX_surface_bin_.96	HX-MT-MAG-96	HX-045	NA	NA	NA	NA	NA	d__Bacteria	p__Acidobacteriota	c__Thermoanaerobaculia	o__UBA5066	f__UBA5066	g__	s__	N/A	64.77	0.89	0.956	7520	314.956	1810419	0.71	1836	286	24229
metabat2_HX_surface_bin_10_sub	HX-MT-MAG-10	HX-016	NA	NA	NA	NA	NA	d__Archaea	p__Thermoproteota	c__Nitrososphaeria	o__Nitrososphaerales	f__Nitrososphaeraceae	g__TH1177	s__	N/A	73.47	3.61	0.812	4209	217.557	1421015	0.32	1771	400	28223
metabat2_HX_surface_bin_11_sub	HX-MT-MAG-11	HX-021	NA	NA	NA	NA	NA	d__Bacteria	p__Pseudomonadota	c__Gammaproteobacteria	o__Burkholderiales	f__SG8-39	g__JAABQT01	s__	N/A	56.81	4.82	0.961	6636	268.509	1889449	0.69	2263	398	23744
metabat2_HX_surface_bin_76_sub	HX-MT-MAG-76	HX-042	NA	NA	NA	NA	NA	d__Archaea	p__Thermoproteota	c__Nitrososphaeria	o__Nitrososphaerales	f__Nitrososphaeraceae	g__TH1177	s__	Genome has more than 11.3% of markers with multiple hits;Genome not assigned to closest species as it falls outside its pre-defined ANI radius	71.82	8.02	0.757	3052	202.988	1906890	0.3	2376	658	13618
metabat2_SK_rhizosphere_bin.109	SK-MT-MAG-109	SK-38	NA	NA	NA	NA	NA	d__Bacteria	p__Pseudomonadota	c__Gammaproteobacteria	o__Pseudomonadales	f__Moraxellaceae	g__Acinetobacter	s__Acinetobacter terrae	N/A	99.86	7.47	0.852	15023	276.352	3486871	0.4	3589	348	76535
metabat2_SK_rhizosphere_bin.115	SK-MT-MAG-115	SK-39	NA	NA	NA	NA	NA	d__Bacteria	p__Myxococcota_A	c__UBA9160	o__UBA9160	f__PR03	g__	s__	N/A	54.44	1.64	0.938	5293	289.053	2257338	0.74	2446	480	17379
metabat2_SK_rhizosphere_bin.118	SK-MT-MAG-118	SK-40	NA	yes	NA	NA	NA	d__Archaea	p__Halobacteriota	c__Methanosarcinia	o__Methanotrichales	f__Methanotrichaceae	g__	s__	Genome has more than 15.1% of markers with multiple hits	76.77	1.12	0.871	5130	249.717	1680041	0.51	1958	360	21204
metabat2_SK_rhizosphere_bin.121	SK-MT-MAG-121	SK-42	NA	NA	NA	yes	NA	d__Bacteria	p__Nitrospirota	c__Thermodesulfovibrionia	o__Thermodesulfovibrionales	f__Dissulfurispiraceae	g__	s__	N/A	82.43	5.59	0.884	4724	267.785	2265485	0.55	2499	555	16372
metabat2_SK_rhizosphere_bin.123	SK-MT-MAG-123	SK-43	NA	NA	NA	NA	NA	d__Bacteria	p__Desulfobacterota_E	c__Deferrimicrobia	o__Deferrimicrobiales	f__Deferrimicrobiaceae	g__	s__	N/A	60.74	2.42	0.94	3622	258.611	994269	0.66	1207	302	17826
metabat2_SK_rhizosphere_bin.146	SK-MT-MAG-146	SK-46	yes	NA	NA	NA	NA	d__Bacteria	p__Actinomycetota	c__Coriobacteriia	o__Coriobacteriales	f__	g__	s__	N/A	76.97	6.12	0.913	3078	250.35	1142755	0.62	1392	393	12559
metabat2_SK_rhizosphere_bin.148_sub	SK-MT-MAG-148	SK-47	NA	NA	NA	NA	NA	d__Bacteria	p__Pseudomonadota	c__Gammaproteobacteria	o__Burkholderiales	f__SG8-39	g__SCGC-AG-212-J23	s__	Genome not assigned to closest species as it falls outside its pre-defined ANI radius;Genome has more than 14.2% of markers with multiple hits	85.62	6.63	0.952	3948	250.382	3031321	0.66	3858	857	16315
metabat2_SK_rhizosphere_bin.155_sub	SK-MT-MAG-155	SK-48	NA	NA	NA	NA	NA	d__Bacteria	p__Myxococcota	c__Myxococcia	o__Myxococcales	f__Anaeromyxobacteraceae	g__	s__	N/A	68.31	6.36	0.928	2647	257.087	2744666	0.74	3310	1059	11251
metabat2_SK_rhizosphere_bin.22	SK-MT-MAG-22	SK-54	NA	NA	NA	NA	NA	d__Bacteria	p__Nitrospirota	c__Thermodesulfovibrionia	o__Thermodesulfovibrionales	f__UBA6898	g__UBA6898	s__	Genome not assigned to closest species as it falls outside its pre-defined ANI radius	66.3	0.91	0.907	3334	242.433	1056211	0.52	1322	334	10349
metabat2_SK_rhizosphere_bin.43_sub	SK-MT-MAG-43	SK-58	NA	NA	NA	NA	NA	d__Bacteria	p__Pseudomonadota	c__Gammaproteobacteria	o__Burkholderiales	f__SG8-41	g__SG8-41	s__	Genome not assigned to closest species as it falls outside its pre-defined ANI radius	65.19	5.44	0.906	3734	255.496	2144126	0.65	2539	641	15200
metabat2_SK_rhizosphere_bin.46_sub	SK-MT-MAG-46	SK-59	NA	NA	NA	NA	NA	d__Bacteria	p__Bacteroidota	c__Bacteroidia	o__Flavobacteriales	f__Weeksellaceae	g__Chryseobacterium	s__Chryseobacterium aquaticum	N/A	68.44	6.64	0.858	2797	238.109	3688822	0.34	4440	1345	20883
metabat2_SK_rhizosphere_bin.5_sub	SK-MT-MAG-5	SK-60	NA	NA	NA	NA	NA	d__Bacteria	p__Nitrospirota	c__Thermodesulfovibrionia	o__Thermodesulfovibrionales	f__Dissulfurispiraceae	g__	s__	N/A	77.32	6.5	0.904	3320	253.593	2160113	0.61	2575	691	12783
metabat2_SK_rhizosphere_bin.66	SK-MT-MAG-66	SK-63	NA	NA	NA	NA	NA	d__Bacteria	p__Pseudomonadota	c__Alphaproteobacteria	o__Bin65	f__Bin65	g__SBBV01	s__	Genome not assigned to closest species as it falls outside its pre-defined ANI radius	85.06	4.75	0.897	10870	278.81	4281123	0.67	4599	555	79869
metabat2_SK_rhizosphere_bin.67	SK-MT-MAG-67	SK-64	NA	NA	yes	NA	NA	d__Bacteria	p__Pseudomonadota	c__Alphaproteobacteria	o__Rhizobiales	f__Methyloligellaceae	g__Methyloceanibacter	s__	Genome not assigned to closest species as it falls outside its pre-defined ANI radius	84.61	6.5	0.883	18974	279.923	2612447	0.64	2752	245	72940
metabat2_SK_rhizosphere_bin.71	SK-MT-MAG-71	SK-65	NA	NA	NA	NA	NA	d__Bacteria	p__Nitrospirota	c__Thermodesulfovibrionia	o__Thermodesulfovibrionales	f__Dissulfurispiraceae	g__	s__	N/A	96.41	0.5	0.877	6700	282.214	2685429	0.58	2790	503	24315
metabat2_SK_rhizosphere_bin.90	SK-MT-MAG-90r	SK-67	NA	NA	NA	NA	NA	d__Bacteria	p__Pseudomonadota	c__Gammaproteobacteria	o__Burkholderiales	f__Burkholderiaceae_B	g__Acidovorax	s__	Genome not assigned to closest species as it falls outside its pre-defined ANI radius	98.79	6.58	0.892	17406	300.786	5090490	0.66	5039	529	69176
metabat2_SK_rhizosphere_bin14	SK-MT-MAG-14	SK-44	NA	NA	NA	NA	NA	d__Bacteria	p__Actinomycetota	c__Thermoleophilia	o__Solirubrobacterales	f__70-9	g__	s__	N/A	93.12	1.21	0.945	23036	293.178	1908115	0.71	2055	135	78491
metabat2_SK_surface_bin_.106_sub	SK-MT-MAG-106	SK-36	NA	NA	NA	NA	NA	d__Bacteria	p__Pseudomonadota	c__Gammaproteobacteria	o__Burkholderiales	f__SG8-39	g__VBDM01	s__	Genome has more than 12.5% of markers with multiple hits	81.68	7.36	0.933	5731	274.672	3121174	0.65	3539	676	36382
metabat2_SK_surface_bin_.12_sub	SK-MT-MAG-12	SK-41	NA	NA	NA	NA	NA	d__Bacteria	p__Chloroflexota	c__Anaerolineae	o__CG2-30-64-16	f__CG2-30-64-16	g__	s__	N/A	68.44	4.26	0.912	9956	307.758	2715951	0.63	2688	460	46818
metabat2_SK_surface_bin_.143_sub	SK-MT-MAG-143	SK-45	NA	NA	NA	NA	NA	d__Bacteria	p__Nitrospirota	c__Nitrospiria	o__Nitrospirales	f__Nitrospiraceae	g__JAHFES01	s__	Genome not assigned to closest species as it falls outside its pre-defined ANI radius;Genome has more than 17.5% of markers with multiple hits	89.52	9.36	0.891	17791	279.877	3154043	0.59	3355	414	116969
metabat2_SK_surface_bin_.175	SK-MT-MAG-175	SK-49	NA	NA	NA	NA	NA	d__Bacteria	p__Zixibacteria	c__MSB-5A5	o__WJJR01	f__WJJR01	g__JACQFV01	s__	Genome has more than 12.5% of markers with multiple hits	82.68	9.79	0.908	6024	295.045	2737037	0.58	2814	603	39644
metabat2_SK_surface_bin_.188	SK-MT-MAG-188	SK-50	NA	NA	NA	NA	yes	d__Bacteria	p__Pseudomonadota	c__Gammaproteobacteria	o__Burkholderiales	f__Burkholderiaceae_A	g__JALHMQ01	s__	Genome not assigned to closest species as it falls outside its pre-defined ANI radius	85.66	4.86	0.911	9350	291.777	3684431	0.69	3842	545	45350
metabat2_SK_surface_bin_.205_sub	SK-MT-MAG-205	SK-52	NA	NA	NA	NA	NA	d__Bacteria	p__Pseudomonadota	c__Gammaproteobacteria	o__Burkholderiales	f__SG8-41	g__SG8-41	s__	Genome not assigned to closest species as it falls outside its pre-defined ANI radius	62.31	3.52	0.936	3958	254.43	1836601	0.67	2256	520	15312
metabat2_SK_surface_bin_.24_sub	SK-MT-MAG-24	SK-55	NA	NA	NA	NA	NA	d__Bacteria	p__Gemmatimonadota	c__Gemmatimonadetes	o__Gemmatimonadales	f__GWC2-71-9	g__20CM-2-65-7	s__	Genome not assigned to closest species as it falls outside its pre-defined ANI radius	62.76	0.3	0.95	3825	269.069	2248197	0.65	2657	663	12413
metabat2_SK_surface_bin_.36	SK-MT-MAG-36	SK-56	NA	NA	NA	NA	NA	d__Bacteria	p__Nitrospirota	c__Thermodesulfovibrionia	o__Thermodesulfovibrionales	f__Dissulfurispiraceae	g__	s__	N/A	89.38	4.41	0.902	5068	269.658	2503036	0.61	2796	608	27768
metabat2_SK_surface_bin_.40_sub	SK-MT-MAG-40	SK-57	NA	NA	NA	NA	NA	d__Bacteria	p__Pseudomonadota	c__Gammaproteobacteria	o__Burkholderiales	f__SG8-41	g__SG8-41	s__	Genome not assigned to closest species as it falls outside its pre-defined ANI radius	57.55	3.54	0.909	3868	254.229	2194679	0.65	2619	631	15241
metabat2_SK_surface_bin_.53_sub	SK-MT-MAG-53	SK-61	NA	NA	NA	NA	NA	d__Bacteria	p__Armatimonadota	c__Fimbriimonadia	o__Fimbriimonadales	f__Fimbriimonadaceae	g__	s__	N/A	85.19	1.02	0.926	9987	291.463	2919387	0.57	3099	412	46247
metabat2_SK_surface_bin_.64_sub	SK-MT-MAG-64	SK-62	NA	NA	NA	NA	NA	d__Archaea	p__Thermoproteota	c__Nitrososphaeria	o__Nitrososphaerales	f__Nitrososphaeraceae	g__TA-21	s__	N/A	58.86	7.52	0.794	2621	184.648	2085640	0.36	2997	818	11309
metabat2_SK_surface_bin_.73_sub	SK-MT-MAG-73	SK-66	NA	NA	NA	NA	NA	d__Bacteria	p__Nitrospirota	c__Thermodesulfovibrionia	o__Thermodesulfovibrionales	f__UBA6898	g__UBA6898	s__	Genome not assigned to closest species as it falls outside its pre-defined ANI radius	70.76	2.93	0.907	3389	248.33	1483444	0.52	1812	467	12021
metabat2_SK_surface_bin_.90_sub	SK-MT-MAG-90s	SK-68	NA	NA	NA	NA	NA	d__Archaea	p__Thermoproteota	c__Nitrososphaeria	o__Nitrososphaerales	f__Nitrososphaeraceae	g__TH1177	s__TH1177 sp014523515	N/A	62.44	7.15	0.796	2051	199.959	3268310	0.4	4352	1528	13098
metabat2_SK_surface_bin_.93_sub	SK-MT-MAG-93	SK-69	NA	NA	NA	NA	NA	d__Bacteria	p__Bacteroidota	c__UBA10030	o__UBA10030	f__UBA10030	g__	s__	N/A	95.92	7.39	0.917	15411	324.621	3237202	0.6	3051	421	99086
metabat2_SK_surface_bin_.97	SK-MT-MAG-97	SK-70	NA	NA	NA	NA	NA	d__Bacteria	p__Myxococcota	c__Myxococcia	o__Myxococcales	f__Anaeromyxobacteraceae	g__	s__	N/A	84.29	5.34	0.939	7988	296.326	3462306	0.74	3662	554	28755
metabat2_SK_surface_bin_104	SK-MT-MAG-104	SK-35	NA	NA	NA	NA	NA	d__Bacteria	p__Desulfobacterota	c__Desulfobacteria	o__Desulfobacterales	f__UBA2174_A	g__SpSt-501	s__	Genome not assigned to closest species as it falls outside its pre-defined ANI radius	92.35	2.94	0.883	15940	307.498	3701783	0.6	3547	346	89323
metabat2_SK_surface_bin_107_sub	SK-MT-MAG-107	SK-37	NA	NA	NA	NA	NA	d__Bacteria	p__Desulfobacterota_B	c__Binatia	o__UBA9968	f__UBA9968	g__DP-20	s__	Genome not assigned to closest species as it falls outside its pre-defined ANI radius	82	4.38	0.877	6105	267.539	3813628	0.57	4176	798	42848
metabat2_SK_surface_bin_215_sub	SK-MT-MAG-215	SK-53	NA	NA	NA	NA	NA	d__Bacteria	p__Desulfobacterota_B	c__Binatia	o__UBA9968	f__UBA9968	g__DP-20	s__	Genome not assigned to closest species as it falls outside its pre-defined ANI radius	80.22	7.25	0.871	4844	257.439	4717686	0.57	5329	1151	27651
vamb_GX_rhizosphere_bin_vae_1552_sub	GX-VM-MAG-1552	GX-064	yes	NA	NA	NA	NA	d__Bacteria	p__Nitrospirota	c__Thermodesulfovibrionia	o__Thermodesulfovibrionales	f__UBA6898	g__Sulfobium	s__	Genome not assigned to closest species as it falls outside its pre-defined ANI radius	72.71	6.87	0.9	7679	274.534	2196412	0.53	2407	381	28199
vamb_GX_rhizosphere_bin_vae_661	GX-VM-MAG-661	GX-071	NA	NA	NA	NA	NA	d__Bacteria	p__Actinomycetota	c__Thermoleophilia	o__Solirubrobacterales	f__Solirubrobacteraceae	g__	s__	Genome has more than 11.7% of markers with multiple hits	89.98	7.2	0.94	22920	302.543	3545232	0.75	3682	261	56893
vamb_GX_rhizosphere_bin_vae_865_sub	GX-VM-MAG-865	GX-073	NA	NA	NA	NA	NA	d__Bacteria	p__Pseudomonadota	c__Alphaproteobacteria	o__Rhodospirillales_A	f__UXAT02	g__SSA4	s__	N/A	51.9	4.61	0.87	5912	248.916	2025412	0.63	2367	504	26927
vamb_GX_surface_bin_vae_2596	GX-VM-MAG-2596	GX-065	NA	yes	NA	NA	NA	d__Archaea	p__Halobacteriota	c__Methanomicrobia	o__Methanomicrobiales	f__Methanoregulaceae	g__Methanoregula	s__	Genome not assigned to closest species as it falls outside its pre-defined ANI radius	72.06	0.96	0.857	7572	251.131	1592622	0.55	1818	277	23254
vamb_GX_surface_bin_vae_2744	GX-VM-MAG-2744	GX-066	NA	NA	NA	NA	NA	d__Bacteria	p__Pseudomonadota	c__Alphaproteobacteria	o__Dongiales	f__Dongiaceae	g__	s__	N/A	82.28	2.9	0.903	20097	304.026	3647812	0.64	3617	253	59821
vamb_GX_surface_bin_vae_3274_sub	GX-VM-MAG-3274	GX-067	NA	NA	NA	NA	yes	d__Bacteria	p__Nitrospirota	c__Thermodesulfovibrionia	o__Thermodesulfovibrionales	f__UBA6898	g__Sulfobium	s__Sulfobium mesophilum	N/A	63.29	4.64	0.876	8856	251.602	1786816	0.49	2081	292	28119
vamb_GX_surface_bin_vae_3278	GX-VM-MAG-3278	GX-068	yes	NA	NA	NA	NA	d__Bacteria	p__Desulfobacterota	c__RBG-13-43-22	o__RBG-13-43-22	f__RBG-13-43-22	g__JACRCK01	s__	Genome not assigned to closest species as it falls outside its pre-defined ANI radius	63.7	3.89	0.902	4178	259.464	1701616	0.59	1975	479	13378
vamb_GX_surface_bin_vae_3371	GX-VM-MAG-3371	GX-069	NA	NA	NA	NA	NA	d__Bacteria	p__Myxococcota	c__Myxococcia	o__Myxococcales	f__Myxococcaceae	g__RPRB01	s__	Genome not assigned to closest species as it falls outside its pre-defined ANI radius	60.89	0.41	0.924	16718	305.791	2304544	0.71	2324	182	42242
vamb_GX_surface_bin_vae_5857	GX-VM-MAG-5857	GX-070	NA	NA	NA	NA	NA	d__Bacteria	p__Desulfobacterota_B	c__Binatia	o__UBA9968	f__UBA9968	g__DP-1	s__	Genome not assigned to closest species as it falls outside its pre-defined ANI radius;Genome has more than 10.8% of markers with multiple hits	67.7	8.31	0.9	8816	284.809	2251423	0.54	2376	329	41183
vamb_GX_surface_bin_vae_795_sub	GX-VM-MAG-795	GX-072	NA	NA	NA	NA	NA	d__Bacteria	p__Desulfobacterota_F	c__BSN033	o__BSN033	f__UBA1163	g__	s__	Genome has more than 10.8% of markers with multiple hits	61.09	8.5	0.874	6736	271.799	2012766	0.5	2164	403	26435
vamb_HX_rhizosphere_bin_vae_1118_sub	HX-VM-MAG-1118	HX-076	NA	NA	NA	NA	NA	d__Bacteria	p__Bacteroidota	c__Ignavibacteria	o__Ignavibacteriales	f__Ignavibacteriaceae	g__IGN2	s__	Genome not assigned to closest species as it falls outside its pre-defined ANI radius;Genome has more than 13.3% of markers with multiple hits	68.49	8.76	0.908	2011	227.807	2564346	0.35	3414	1320	7261
vamb_HX_rhizosphere_bin_vae_1271	HX-VM-MAG-1271	HX-078	NA	NA	NA	NA	NA	d__Archaea	p__Thermoproteota	c__Bathyarchaeia	o__B26-1	f__UBA233	g__PALSA-986	s__	N/A	61.89	0.95	0.872	3222	220.542	1172700	0.45	1551	414	12035
vamb_HX_rhizosphere_bin_vae_1482	HX-VM-MAG-1482	HX-079	NA	NA	NA	NA	NA	d__Bacteria	p__Desulfobacterota_B	c__Binatia	o__UBA9968	f__UBA9968	g__DP-20	s__	Genome has more than 15.8% of markers with multiple hits	87.18	9.94	0.872	14173	289.206	4896733	0.56	4932	463	49465
vamb_HX_rhizosphere_bin_vae_2024_sub	HX-VM-MAG-2024	HX-080	NA	NA	NA	NA	NA	d__Bacteria	p__Nitrospirota	c__Nitrospiria	o__Nitrospirales	f__Nitrospiraceae	g__Palsa-1315	s__	Genome not assigned to closest species as it falls outside its pre-defined ANI radius	76.57	2.49	0.868	19174	269.869	2431029	0.56	2613	185	59978
vamb_HX_rhizosphere_bin_vae_884	HX-VM-MAG-884	HX-083	NA	NA	NA	NA	NA	d__Bacteria	p__Verrucomicrobiota	c__Verrucomicrobiae	o__Chthoniobacterales	f__Terrimicrobiaceae	g__CAMASH01	s__	N/A	66.16	4.49	0.902	7203	274.527	1929141	0.58	2120	372	31832
vamb_HX_rhizosphere_bin_vae_893_sub	HX-VM-MAG-893	HX-084	NA	NA	NA	NA	NA	d__Bacteria	p__Bacteroidota	c__Bacteroidia	o__Chitinophagales	f__Chitinophagaceae	g__VBAS01	s__	Genome not assigned to closest species as it falls outside its pre-defined ANI radius	73.89	7.66	0.904	3765	263.703	3237452	0.39	3705	1014	17690
vamb_HX_surface_bin_vae_1199	HX-VM-MAG-1199	HX-077	NA	NA	NA	NA	NA	d__Archaea	p__Thermoproteota	c__Bathyarchaeia	o__B26-1	f__UBA233	g__PALSA-986	s__	N/A	72.57	3.45	0.872	3700	229.326	1603895	0.45	2037	527	20636
vamb_HX_surface_bin_vae_3425	HX-VM-MAG-3425	HX-081	NA	NA	NA	NA	NA	d__Bacteria	p__Desulfobacterota	c__DSM-4660	o__Desulfatiglandales	f__HGW-15	g__JAFGDM01	s__	N/A	63.13	4.95	0.881	9402	284.718	2109989	0.55	2181	294	25369
vamb_HX_surface_bin_vae_5890	HX-VM-MAG-5890	HX-082	NA	NA	NA	NA	NA	d__Bacteria	p__Myxococcota	c__Polyangia	o__Polyangiales	f__SG8-38	g__SG8-38	s__	N/A	100	0.33	0.937	84340	334.763	3983027	0.64	3723	102	280738
vamb_HX_surface_bin_vae_9868_sub	HX-VM-MAG-9868	HX-085	NA	NA	NA	NA	NA	d__Bacteria	p__Actinomycetota	c__Actinomycetia	o__Mycobacteriales	f__Mycobacteriaceae	g__Mycobacterium	s__	Genome not assigned to closest species as it falls outside its pre-defined ANI radius	62.68	7.68	0.921	18772	290.368	3353933	0.67	3559	242	96281
vamb_HX_surface_bin_vae_992_sub	HX-VM-MAG-992	HX-086	NA	NA	NA	NA	NA	d__Bacteria	p__Desulfobacterota_F	c__SM23-61	o__SM23-61	f__SM23-61	g__SM23-61	s__	Genome not assigned to closest species as it falls outside its pre-defined ANI radius	82.77	4.63	0.862	5706	289.569	3024855	0.58	3006	632	19103
vamb_SK_rhizosphere_bin_vae_1101	SK-VM-MAG-1101	SK-96	NA	NA	NA	NA	NA	d__Bacteria	p__Desulfobacterota_B	c__Binatia	o__UBA9968	f__UBA9968	g__DP-20	s__	Genome not assigned to closest species as it falls outside its pre-defined ANI radius	57.37	6.06	0.879	6643	271.785	2934683	0.57	3166	556	31828
vamb_SK_surface_bin_vae_11023	SK-VM-MAG-11023	SK-97	NA	NA	NA	NA	NA	d__Bacteria	p__Gemmatimonadota	c__Gemmatimonadetes	o__Gemmatimonadales	f__GWC2-71-9	g__JADJOM01	s__	N/A	95.69	0.61	0.92	29684	321.438	3582638	0.67	3425	170	103224
vamb_SK_surface_bin_vae_1369	SK-VM-MAG-1369	SK-98	NA	NA	NA	NA	NA	d__Bacteria	p__Acidobacteriota	c__Vicinamibacteria	o__Vicinamibacterales	f__UBA2999	g__Gp6-AA40	s__	N/A	64.45	0.27	0.935	24556	335.236	2998813	0.65	2793	144	90395
vamb_SK_surface_bin_vae_1865	SK-VM-MAG-1865	SK-99	NA	NA	NA	NA	NA	d__Bacteria	p__Nitrospirota	c__Nitrospiria	o__Nitrospirales	f__Nitrospiraceae	g__Palsa-1315	s__Palsa-1315 sp016219645	N/A	65.74	3.18	0.863	21066	270.943	2191055	0.56	2333	154	59044
vamb_SK_surface_bin_vae_1894_sub	SK-VM-MAG-1894	SK-100	NA	NA	NA	NA	NA	d__Bacteria	p__Desulfobacterota	c__Desulfobulbia	o__Desulfobulbales	f__Desulfobulbaceae	g__Desulfobulbus	s__	N/A	51.28	3.69	0.875	2409	221.128	2448338	0.55	3237	1113	41431
vamb_SK_surface_bin_vae_4051	SK-VM-MAG-4051	SK-102	NA	yes	NA	NA	NA	d__Archaea	p__Halobacteriota	c__Methanosarcinia	o__Methanotrichales	f__Methanotrichaceae	g__	s__	N/A	58.12	1.02	0.874	5689	247.077	1286708	0.51	1521	269	17871
vamb_SK_surface_bin_vae_4366	SK-VM-MAG-4366	SK-103	NA	NA	NA	NA	NA	d__Bacteria	p__Acidobacteriota	c__Terriglobia	o__Bryobacterales	f__Bryobacteraceae	g__	s__	N/A	80.52	0.76	0.922	20222	348.381	5614756	0.65	4961	376	72555
vamb_SK_surface_bin_vae_661_sub	SK-VM-MAG-661	SK-104	NA	NA	NA	NA	yes	d__Bacteria	p__Bacillota_A	c__Clostridia	o__Clostridiales	f__Clostridiaceae	g__UBA699	s__	Genome not assigned to closest species as it falls outside its pre-defined ANI radius	70.66	5.66	0.91	1870	214.612	1366722	0.47	1935	748	6734
vamb_SK_surface_bin_vae_701	SK-VM-MAG-701	SK-105	NA	NA	NA	NA	NA	d__Bacteria	p__Nitrospirota	c__UBA9217	o__UBA9217	f__UBA9217	g__JAAXXJ01	s__	Genome not assigned to closest species as it falls outside its pre-defined ANI radius	71.1	6.87	0.873	3790	247.536	2219613	0.62	2615	672	41165
vamb_SK_surface_bin_vae_738	SK-VM-MAG-738	SK-106	yes	yes	NA	NA	NA	d__Archaea	p__Halobacteriota	c__Methanomicrobia	o__Methanomicrobiales	f__Methanoregulaceae	g__Methanoregula	s__	Genome not assigned to closest species as it falls outside its pre-defined ANI radius	71.58	2.66	0.837	7732	248.569	1774218	0.56	1998	337	59797
vamb_SK_surface_bin_vae_8090	SK-VM-MAG-8090	SK-107	NA	NA	NA	NA	NA	d__Bacteria	p__Acidobacteriota	c__Vicinamibacteria	o__Vicinamibacterales	f__2-12-FULL-66-21	g__JACCXG01	s__	N/A	81.21	2.43	0.903	23794	350.844	5807930	0.66	4990	315	153220
vamb_SK_surface_bin_vae_909	SK-VM-MAG-909	SK-108	NA	NA	NA	NA	NA	d__Bacteria	p__Desulfobacterota_B	c__Binatia	o__UBA9968	f__UBA9968	g__DP-20	s__	N/A	58.41	1.42	0.886	4981	265.183	2880520	0.56	3213	683	20771
concoct_GX_surface_bin_227	GX-CC-MAG-227	GX-005	NA	NA	NA	NA	NA	d__Bacteria	p__Myxococcota	c__Polyangia	o__Polyangiales	f__SG8-38	g__SG8-38	s__	N/A	100	1.65	0.938	21028	321.9326336343666	4206532	0.64	4097	381	171771
concoct_GX_surface_bin_35	GX-CC-MAG-35s	GX-007	NA	NA	NA	NA	NA	d__Bacteria	p__Actinomycetota	c__Actinomycetia	o__Actinomycetales	f__Micrococcaceae	g__Arthrobacter	s__	Genome not assigned to closest species as it falls outside its pre-defined ANI radius	99.97	3.85	0.894	4772	265.5468028203258	3660636	0.68	4113	1023	25405
concoct_SK_surface_bin_39	SK-CC-MAG-39	SK-23	NA	NA	NA	NA	NA	d__Bacteria	p__Myxococcota	c__Polyangia	o__Polyangiales	f__SG8-38	g__SG8-38	s__	N/A	100	0.59	0.939	24872	322.6374561842764	4106225	0.64	3994	341	122672
maxbin2_GX_surface_bin.016	GX-MX-MAG-016	GX-045	NA	NA	NA	NA	NA	d__Bacteria	p__Actinomycetota	c__Thermoleophilia	o__Solirubrobacterales	f__70-9	g__	s__	N/A	85.81	8.2	0.944	10402	285.6623320329432	2088316	0.72	2307	284	34307
maxbin2_HX_rhizosphere_bin.009	HX-MX-MAG-009r	HX-050	NA	NA	NA	yes	NA	d__Bacteria	p__Pseudomonadota	c__Gammaproteobacteria	o__Burkholderiales	f__Burkholderiaceae_A	g__	s__	Genome has more than 12.5% of markers with multiple hits	95.32	7.97	0.918	7761	285.5106011474183	3735310	0.66	4009	608	51163
maxbin2_HX_surface_bin.077	HX-MX-MAG-077	HX-061	NA	NA	NA	yes	NA	d__Bacteria	p__Desulfobacterota	c__Desulfobacteria	o__Desulfobacterales	f__UBA2174_A	g__SpSt-501	s__	Genome not assigned to closest species as it falls outside its pre-defined ANI radius	93.41	5.29	0.877	12934	301.15115034777955	3847378	0.6	3738	428	45176
maxbin2_SK_rhizosphere_bin.073_sub	SK-MX-MAG-073	SK-79	NA	NA	NA	NA	NA	d__Bacteria	p__Desulfobacterota	c__Syntrophobacteria	o__BM002	f__BM002	g__JAGFXI01	s__	Genome not assigned to closest species as it falls outside its pre-defined ANI radius	89.18	4.11	0.842	6974	274.0395942408377	2978958	0.61	3056	540	36267
maxbin2_SK_surface_bin.111	SK-MX-MAG-111	SK-87	NA	NA	NA	NA	NA	d__Bacteria	p__Actinomycetota	c__Acidimicrobiia	o__UBA5794	f__ZC4RG35	g__JACZUI01	s__	N/A	95.41	5.43	0.938	9464	279.746	2826323	0.66	3166	394	50079
metabat2_GX_rhizosphere_bin.29	GX-MT-MAG-29	GX-026	NA	NA	NA	NA	NA	d__Bacteria	p__Actinomycetota	c__Acidimicrobiia	o__IMCC26256	f__PALSA-555	g__	s__	N/A	88.13	5.16	0.934	9733	291.40182009100454	2668807	0.74	2857	383	37693
metabat2_GX_surface_bin.112	GX-MT-MAG-112	GX-017	NA	NA	NA	NA	NA	d__Bacteria	p__Bacteroidota	c__UBA10030	o__UBA10030	f__UBA10030	g__	s__	Genome has more than 11.7% of markers with multiple hits	77.22	3.75	0.925	6142	303.89586175534333	2164294	0.6	2199	470	33696
metabat2_HX_rhizosphere_bin.33_sub	HX-MT-MAG-33	HX-029	NA	NA	yes	NA	NA	d__Bacteria	p__Pseudomonadota	c__Alphaproteobacteria	o__Rhizobiales	f__Methyloligellaceae	g__Methyloceanibacter	s__	Genome not assigned to closest species as it falls outside its pre-defined ANI radius;Genome has more than 15.0% of markers with multiple hits	79.86	7.12	0.887	7469	261.2029058116232	1760624	0.65	1996	318	36969
metabat2_HX_surface_bin_.48	HX-MT-MAG-48	HX-034	NA	NA	NA	NA	NA	d__Bacteria	p__Actinomycetota	c__Thermoleophilia	o__Solirubrobacterales	f__Solirubrobacteraceae	g__	s__	N/A	95.91	9.19	0.933	12117	291.9287549637935	4007299	0.75	4281	476	47678
metabat2_SK_surface_bin_195_sub	SK-MT-MAG-195	SK-51	NA	NA	NA	NA	NA	d__Bacteria	p__Acidobacteriota	c__Vicinamibacteria	o__Vicinamibacterales	f__UBA2999	g__	s__	N/A	94.05	0.65	0.909	23654	318.56075148049825	5137397	0.62	4897	352	96758
vamb_SK_rhizosphere_bin_vae_2589	SK-VM-MAG-2589	SK-101	NA	NA	NA	yes	NA	d__Bacteria	p__Desulfobacterota	c__DSM-4660	o__Desulfatiglandales	f__HGW-15	g__JAFGDM01	s__	Genome has more than 10.8% of markers with multiple hits	78.4	4.73	0.884	14938	298.88782580006597	3068025	0.55	3031	292	75119

## Sheet: Data S6
Supplementary Data 6. eLSA Results of MAGs for HX, GX, and SK Sites
Source	Target	weight	significance	SpearmanCorr	SpearmanCorrP-value	FDR_eLSA_significance	FDR_SpearmanCorrP-value
metabat2_HX_surface_bin_.29	metabat2_HX_rhizosphere_bin.106_sub	0.765347	0.004	0.709091	0.014552	0.0121053	0.0202846
metabat2_HX_surface_bin_.29	metabat2_HX_surface_bin_.120_sub	0.944277	0	0.954545	5e-06	0	0.000115
metabat2_HX_surface_bin_.29	metabat2_HX_surface_bin_.48	-0.760172	0.007	-0.736364	0.00976	0.014	0.0166281
metabat2_HX_surface_bin_.29	vamb_HX_rhizosphere_bin_vae_2024_sub	0.842541	0.002	0.827273	0.001677	0.0102222	0.00857133
metabat2_HX_surface_bin_.29	metabat2_HX_surface_bin_.18	-0.677611	0.021	-0.627273	0.038845	0.0261081	0.0406107
metabat2_HX_surface_bin_.29	concoct_HX_rhizosphere_bin_197_sub	-0.743258	0.013	-0.772727	0.005299	0.0186875	0.0166281
metabat2_HX_surface_bin_.29	maxbin2_HX_surface_bin295_sub	0.775499	0.005	0.727273	0.011205	0.0121053	0.017181
metabat2_HX_surface_bin_.29	metabat2_HX_surface_bin_.142	-0.832477	0.004	-0.8	0.00311	0.0121053	0.0130055
metabat2_HX_surface_bin_.29	maxbin2_HX_rhizosphere_bin006	-0.760172	0.004	-0.736364	0.00976	0.0121053	0.0166281
metabat2_HX_surface_bin_.29	maxbin2_HX_surface_bin024_sub	-0.689171	0.013	-0.690909	0.018565	0.0186875	0.0230808
metabat2_HX_surface_bin_.29	metabat2_HX_surface_bin_.55	-0.733821	0.013	-0.7	0.016471	0.0186875	0.0210463
metabat2_HX_surface_bin_.29	metabat2_HX_rhizosphere_bin.33_sub	-0.716585	0.016	-0.681818	0.020843	0.0210286	0.025231
metabat2_HX_surface_bin_.29	maxbin2_HX_surface_bin.344_sub	0.92309	0	0.9	0.00016	0	0.00184
metabat2_HX_surface_bin_.29	metabat2_HX_surface_bin_.47	-0.784477	0.006	-0.763636	0.006233	0.0131429	0.0166281
metabat2_HX_surface_bin_.29	maxbin2_HX_rhizosphere_bin.145_sub	0.80903	0.005	0.8	0.00311	0.0121053	0.0130055
metabat2_HX_surface_bin_.29	maxbin2_HX_surface_bin.078	-0.663144	0.041	-0.609091	0.046696	0.0428636	0.046696
metabat2_HX_surface_bin_.29	vamb_HX_surface_bin_vae_9868_sub	-0.746353	0.01	-0.718182	0.0128	0.0164286	0.0189935
metabat2_HX_surface_bin_.29	metabat2_HX_surface_bin_.34	-0.767771	0.01	-0.745455	0.008455	0.0164286	0.0166281
metabat2_HX_surface_bin_.29	metabat2_HX_rhizosphere_bin.12	0.702254	0.026	0.736364	0.00976	0.0299	0.0166281
metabat2_HX_surface_bin_.29	metabat2_HX_surface_bin_.103	-0.733821	0.005	-0.7	0.016471	0.0121053	0.0210463
metabat2_HX_surface_bin_.29	concoct_HX_surface_bin_140_sub	-0.729775	0.015	-0.706452	0.015092	0.0209091	0.0204186
metabat2_HX_surface_bin_.29	vamb_HX_surface_bin_vae_992_sub	0.893473	0.001	0.872727	0.000455	0.00657143	0.00299
metabat2_HX_surface_bin_.29	concoct_HX_rhizosphere_bin_112	0.84447	0.006	0.881818	0.00033	0.0131429	0.00253
metabat2_HX_surface_bin_.29	metabat2_HX_surface_bin_.57	0.735205	0.01	0.763636	0.006233	0.0164286	0.0166281
metabat2_HX_surface_bin_.29	maxbin2_HX_surface_bin.100_sub	0.748136	0.012	0.754545	0.007282	0.0186875	0.0166281
metabat2_HX_surface_bin_.29	metabat2_HX_surface_bin_11_sub	0.92111	0	0.909091	0.000106	0	0.00162533
metabat2_HX_surface_bin_.29	metabat2_HX_rhizosphere_bin.52	-0.678451	0.028	-0.609091	0.046696	0.0314146	0.046696
metabat2_HX_surface_bin_.29	vamb_HX_rhizosphere_bin_vae_1271	0.777718	0.003	0.736364	0.00976	0.0121053	0.0166281
metabat2_HX_surface_bin_.29	maxbin2_HX_surface_bin.009_sub	-0.760172	0.004	-0.736364	0.00976	0.0121053	0.0166281
metabat2_HX_surface_bin_.29	vamb_HX_rhizosphere_bin_vae_1482	0.778837	0.002	0.790909	0.003746	0.0102222	0.0143597
metabat2_HX_surface_bin_.29	metabat2_HX_surface_bin_.101	0.743791	0.005	0.781818	0.004473	0.0121053	0.0158275
metabat2_HX_surface_bin_.29	vamb_HX_surface_bin_vae_5890	0.680531	0.026	0.727273	0.011205	0.0299	0.017181
metabat2_HX_surface_bin_.29	maxbin2_HX_rhizosphere_bin.026	0.693227	0.019	0.645455	0.031963	0.0242778	0.0350071
metabat2_HX_surface_bin_.29	maxbin2_HX_rhizosphere_bin204_sub	0.665762	0.045	0.663636	0.025984	0.045	0.0298816
metabat2_HX_surface_bin_.29	maxbin2_HX_rhizosphere_bin.008	-0.784477	0.004	-0.763636	0.006233	0.0121053	0.0166281
metabat2_HX_surface_bin_.29	concoct_HX_rhizosphere_bin_81	0.944277	0	0.954545	5e-06	0	0.000115
metabat2_HX_surface_bin_.29	vamb_HX_rhizosphere_bin_vae_1118_sub	0.647263	0.026	0.636364	0.035287	0.0299	0.0377489
metabat2_HX_surface_bin_.29	metabat2_HX_surface_bin_.105_sub	-0.646085	0.039	-0.663636	0.025984	0.0417209	0.0298816
metabat2_HX_surface_bin_.29	maxbin2_HX_surface_bin.102_sub	0.845944	0.001	0.881818	0.00033	0.00657143	0.00253
metabat2_HX_surface_bin_.29	maxbin2_HX_surface_bin.077	0.878181	0	0.836364	0.001333	0	0.00766475
metabat2_HX_surface_bin_.29	concoct_HX_rhizosphere_bin_214	-0.738822	0.016	-0.715626	0.013276	0.0210286	0.0190843
metabat2_HX_surface_bin_.29	vamb_HX_rhizosphere_bin_vae_884	-0.630103	0.045	-0.645455	0.031963	0.045	0.0350071
metabat2_HX_surface_bin_.29	maxbin2_HX_surface_bin.013_sub	-0.72934	0.01	-0.745455	0.008455	0.0164286	0.0166281
metabat2_HX_surface_bin_.29	concoct_HX_rhizosphere_bin_138_sub	0.749465	0.007	0.736364	0.00976	0.014	0.0166281
metabat2_HX_surface_bin_.29	vamb_HX_surface_bin_vae_1199	0.768995	0.009	0.727273	0.011205	0.0164286	0.017181
metabat2_HX_surface_bin_.29	concoct_HX_rhizosphere_bin_137_sub	0.678467	0.032	0.736364	0.00976	0.0350476	0.0166281
metabat2_HX_rhizosphere_bin.106_sub	metabat2_HX_surface_bin_.120_sub	0.787709	0.007	0.772727	0.005299	0.0102667	0.00896754
metabat2_HX_rhizosphere_bin.106_sub	metabat2_HX_surface_bin_.48	-0.827599	0.002	-0.818182	0.002083	0.0066	0.00760222
metabat2_HX_rhizosphere_bin.106_sub	vamb_HX_rhizosphere_bin_vae_2024_sub	0.834875	0.001	0.809091	0.002559	0.00488889	0.00760222
metabat2_HX_rhizosphere_bin.106_sub	metabat2_HX_surface_bin_.18	-0.838039	0.003	-0.827273	0.001677	0.0066	0.00760222
metabat2_HX_rhizosphere_bin.106_sub	concoct_HX_rhizosphere_bin_197_sub	-0.662731	0.036	-0.654545	0.028865	0.0386341	0.0309771
metabat2_HX_rhizosphere_bin.106_sub	maxbin2_HX_surface_bin295_sub	0.879879	0	0.881818	0.00033	0	0.00484
metabat2_HX_rhizosphere_bin.106_sub	metabat2_HX_surface_bin_.142	-0.829971	0.003	-0.8	0.00311	0.0066	0.00760222
metabat2_HX_rhizosphere_bin.106_sub	maxbin2_HX_rhizosphere_bin006	-0.827599	0.002	-0.818182	0.002083	0.0066	0.00760222
metabat2_HX_rhizosphere_bin.106_sub	maxbin2_HX_surface_bin.039	-0.788519	0.004	-0.763636	0.006233	0.00733333	0.00979471
metabat2_HX_rhizosphere_bin.106_sub	maxbin2_HX_surface_bin024_sub	-0.72977	0.017	-0.754545	0.007282	0.0207778	0.0106803
metabat2_HX_rhizosphere_bin.106_sub	metabat2_HX_surface_bin_.55	-0.835151	0.001	-0.827273	0.001677	0.00488889	0.00760222
metabat2_HX_rhizosphere_bin.106_sub	metabat2_HX_rhizosphere_bin.33_sub	-0.738508	0.011	-0.7	0.016471	0.0146667	0.0201312
metabat2_HX_rhizosphere_bin.106_sub	metabat2_HX_rhizosphere_bin.36_sub	-0.728409	0.015	-0.709091	0.014552	0.0188571	0.018832
metabat2_HX_rhizosphere_bin.106_sub	maxbin2_HX_surface_bin.344_sub	0.831816	0.003	0.8	0.00311	0.0066	0.00760222
metabat2_HX_rhizosphere_bin.106_sub	metabat2_HX_surface_bin_.47	-0.815922	0	-0.8	0.00311	0	0.00760222
metabat2_HX_rhizosphere_bin.106_sub	maxbin2_HX_rhizosphere_bin.145_sub	0.661995	0.032	0.654545	0.028865	0.0352	0.0309771
metabat2_HX_rhizosphere_bin.106_sub	maxbin2_HX_surface_bin.078	-0.813624	0.004	-0.772727	0.005299	0.00733333	0.00896754
metabat2_HX_rhizosphere_bin.106_sub	vamb_HX_surface_bin_vae_9868_sub	-0.807514	0.004	-0.790909	0.003746	0.00733333	0.0082412
metabat2_HX_rhizosphere_bin.106_sub	metabat2_HX_surface_bin_.34	-0.806572	0.003	-0.790909	0.003746	0.0066	0.0082412
metabat2_HX_rhizosphere_bin.106_sub	metabat2_HX_rhizosphere_bin.12	0.825246	0.003	0.836364	0.001333	0.0066	0.00760222
metabat2_HX_rhizosphere_bin.106_sub	metabat2_HX_surface_bin_.103	-0.835151	0.003	-0.827273	0.001677	0.0066	0.00760222
metabat2_HX_rhizosphere_bin.106_sub	maxbin2_HX_surface_bin.051_sub	-0.749045	0.004	-0.781818	0.004473	0.00733333	0.00896754
metabat2_HX_rhizosphere_bin.106_sub	vamb_HX_surface_bin_vae_992_sub	0.93108	0	0.909091	0.000106	0	0.004664
metabat2_HX_rhizosphere_bin.106_sub	concoct_HX_rhizosphere_bin_112	0.772782	0.001	0.763636	0.006233	0.00488889	0.00979471
metabat2_HX_rhizosphere_bin.106_sub	metabat2_HX_surface_bin_.57	0.692601	0.02	0.690909	0.018565	0.0231579	0.0220773
metabat2_HX_rhizosphere_bin.106_sub	metabat2_HX_surface_bin_11_sub	0.91796	0	0.890909	0.000233	0	0.00484
metabat2_HX_rhizosphere_bin.106_sub	metabat2_HX_rhizosphere_bin.52	-0.789237	0.006	-0.736364	0.00976	0.00910345	0.01342
metabat2_HX_rhizosphere_bin.106_sub	vamb_HX_rhizosphere_bin_vae_1271	0.827466	0.003	0.8	0.00311	0.0066	0.00760222
metabat2_HX_rhizosphere_bin.106_sub	maxbin2_HX_surface_bin.009_sub	-0.827599	0.005	-0.818182	0.002083	0.00814815	0.00760222
metabat2_HX_rhizosphere_bin.106_sub	vamb_HX_rhizosphere_bin_vae_1482	0.770095	0.008	0.736364	0.00976	0.0113548	0.01342
metabat2_HX_rhizosphere_bin.106_sub	maxbin2_HX_rhizosphere_bin204_sub	0.705926	0.015	0.718182	0.0128	0.0188571	0.0170667
metabat2_HX_rhizosphere_bin.106_sub	maxbin2_HX_rhizosphere_bin.008	-0.815922	0.003	-0.8	0.00311	0.0066	0.00760222
metabat2_HX_rhizosphere_bin.106_sub	concoct_HX_rhizosphere_bin_81	0.787709	0.005	0.772727	0.005299	0.00814815	0.00896754
metabat2_HX_rhizosphere_bin.106_sub	maxbin2_HX_surface_bin.102_sub	0.836171	0	0.827273	0.001677	0	0.00760222
metabat2_HX_rhizosphere_bin.106_sub	maxbin2_HX_surface_bin.260	0.675707	0.018	0.672727	0.023313	0.0214054	0.026994
metabat2_HX_rhizosphere_bin.106_sub	maxbin2_HX_surface_bin.077	0.761937	0.006	0.7	0.016471	0.00910345	0.0201312
metabat2_HX_rhizosphere_bin.106_sub	metabat2_HX_surface_bin_.36_sub	-0.78126	0.002	-0.754545	0.007282	0.0066	0.0106803
metabat2_HX_rhizosphere_bin.106_sub	maxbin2_HX_surface_bin.013_sub	-0.742302	0.009	-0.772727	0.005299	0.012375	0.00896754
metabat2_HX_rhizosphere_bin.106_sub	concoct_HX_rhizosphere_bin_138_sub	0.760312	0.005	0.772727	0.005299	0.00814815	0.00896754
metabat2_HX_rhizosphere_bin.106_sub	vamb_HX_surface_bin_vae_1199	0.844912	0	0.818182	0.002083	0	0.00760222
metabat2_HX_rhizosphere_bin.106_sub	metabat2_HX_surface_bin_.69	-0.634703	0.043	-0.654545	0.028865	0.043	0.0309771
maxbin2_HX_surface_bin038	concoct_HX_rhizosphere_bin_132	-0.73253	0.013	-0.736364	0.00976	0.0288889	0.0177455
maxbin2_HX_surface_bin038	metabat2_HX_surface_bin_.48	0.746624	0.011	0.781818	0.004473	0.0275	0.0142862
maxbin2_HX_surface_bin038	vamb_HX_rhizosphere_bin_vae_2024_sub	-0.695398	0.024	-0.727273	0.011205	0.0331034	0.017928
maxbin2_HX_surface_bin038	concoct_HX_rhizosphere_bin_197_sub	0.748887	0.007	0.763636	0.006233	0.0275	0.0146659
maxbin2_HX_surface_bin038	metabat2_HX_surface_bin_.142	0.764767	0.013	0.790909	0.003746	0.0288889	0.0142862
maxbin2_HX_surface_bin038	maxbin2_HX_rhizosphere_bin006	0.746624	0.006	0.781818	0.004473	0.0275	0.0142862
maxbin2_HX_surface_bin038	vamb_HX_rhizosphere_bin_vae_893_sub	-0.90927	0	-0.936364	2.2e-05	0	0.000293333
maxbin2_HX_surface_bin038	metabat2_HX_surface_bin_.55	0.672825	0.02	0.690909	0.018565	0.0307692	0.0232063
maxbin2_HX_surface_bin038	metabat2_HX_rhizosphere_bin.33_sub	0.780868	0.002	0.827273	0.001677	0.016	0.00958286
maxbin2_HX_surface_bin038	maxbin2_HX_surface_bin.344_sub	-0.730303	0.008	-0.763636	0.006233	0.0275	0.0146659
maxbin2_HX_surface_bin038	metabat2_HX_surface_bin_.47	0.692155	0.02	0.727273	0.011205	0.0307692	0.017928
maxbin2_HX_surface_bin038	maxbin2_HX_rhizosphere_bin.145_sub	-0.70732	0.014	-0.790909	0.003746	0.0294737	0.0142862
maxbin2_HX_surface_bin038	metabat2_HX_surface_bin_76_sub	0.993734	0	0.990909	0	0	0
maxbin2_HX_surface_bin038	vamb_HX_surface_bin_vae_9868_sub	0.725526	0.01	0.763636	0.006233	0.0275	0.0146659
maxbin2_HX_surface_bin038	metabat2_HX_surface_bin_.34	0.789738	0.01	0.827273	0.001677	0.0275	0.00958286
maxbin2_HX_surface_bin038	metabat2_HX_surface_bin_.103	0.672825	0.026	0.690909	0.018565	0.0346667	0.0232063
maxbin2_HX_surface_bin038	concoct_HX_surface_bin_140_sub	0.753848	0.016	0.779849	0.004643	0.0304762	0.0142862
maxbin2_HX_surface_bin038	vamb_HX_surface_bin_vae_992_sub	-0.658998	0.029	-0.690909	0.018565	0.0351515	0.0232063
maxbin2_HX_surface_bin038	maxbin2_HX_surface_bin.100_sub	-0.685779	0.024	-0.718182	0.0128	0.0331034	0.0196923
maxbin2_HX_surface_bin038	vamb_HX_rhizosphere_bin_vae_1271	-0.677422	0.039	-0.709091	0.014552	0.042	0.0215585
maxbin2_HX_surface_bin038	maxbin2_HX_surface_bin.009_sub	0.746624	0.007	0.781818	0.004473	0.0275	0.0142862
maxbin2_HX_surface_bin038	metabat2_HX_surface_bin_.101	-0.769889	0.011	-0.736364	0.00976	0.0275	0.0177455
maxbin2_HX_surface_bin038	vamb_HX_surface_bin_vae_5890	-0.754852	0.004	-0.772727	0.005299	0.0228571	0.0146659
maxbin2_HX_surface_bin038	maxbin2_HX_rhizosphere_bin204_sub	-0.706204	0.029	-0.754545	0.007282	0.0351515	0.0161822
maxbin2_HX_surface_bin038	maxbin2_HX_rhizosphere_bin.008	0.692155	0.027	0.727273	0.011205	0.0348387	0.017928
maxbin2_HX_surface_bin038	metabat2_HX_rhizosphere_bin17_sub	0.975561	0	0.990909	0	0	0
maxbin2_HX_surface_bin038	metabat2_HX_surface_bin_.105_sub	0.711392	0.015	0.690909	0.018565	0.03	0.0232063
maxbin2_HX_surface_bin038	maxbin2_HX_surface_bin.102_sub	-0.645164	0.042	-0.7	0.016471	0.042	0.0232063
maxbin2_HX_surface_bin038	maxbin2_HX_surface_bin.077	-0.702344	0.017	-0.736364	0.00976	0.0307692	0.0177455
maxbin2_HX_surface_bin038	concoct_HX_rhizosphere_bin_214	0.797028	0.004	0.834898	0.001385	0.0228571	0.00958286
maxbin2_HX_surface_bin038	vamb_HX_rhizosphere_bin_vae_884	0.698566	0.02	0.672727	0.023313	0.0307692	0.0274271
maxbin2_HX_surface_bin038	maxbin2_HX_surface_bin.013_sub	0.688814	0.018	0.736364	0.00976	0.0307692	0.0177455
maxbin2_HX_surface_bin038	vamb_HX_surface_bin_vae_1199	-0.646043	0.034	-0.681818	0.020843	0.0388571	0.0252642
maxbin2_HX_surface_bin038	concoct_HX_rhizosphere_bin_137_sub	-0.871472	0	-0.872727	0.000455	0	0.00455
maxbin2_HX_rhizosphere_bin.004	metabat2_HX_surface_bin_.73_sub	0.757056	0.008	0.709091	0.014552	0.0266667	0.0485067
maxbin2_HX_rhizosphere_bin.004	maxbin2_HX_surface_bin.003	0.980306	0	0.972727	1e-06	0	1e-05
maxbin2_HX_rhizosphere_bin.004	metabat2_HX_surface_bin_.128	0.773037	0.008	0.790909	0.003746	0.0266667	0.01873
vamb_HX_surface_bin_vae_3425	metabat2_HX_surface_bin_10_sub	-0.791891	0.005	-0.809091	0.002559	0.01	0.005118
vamb_HX_surface_bin_vae_3425	maxbin2_HX_rhizosphere_bin.145_sub	0.699111	0.022	0.681818	0.020843	0.022	0.0277907
vamb_HX_surface_bin_vae_3425	maxbin2_HX_surface_bin.100_sub	0.801157	0.003	0.818182	0.002083	0.01	0.005118
maxbin2_HX_rhizosphere_bin.106_sub	concoct_HX_rhizosphere_bin_132	0.909662	0	0.845455	0.001045	0	0.00383167
maxbin2_HX_rhizosphere_bin.106_sub	maxbin2_HX_surface_bin045_sub	0.859523	0.001	0.854545	0.000807	0.00275	0.00383167
maxbin2_HX_rhizosphere_bin.106_sub	concoct_HX_surface_bin_262_sub	0.950935	0	0.954545	5e-06	0	5.5e-05
metabat2_HX_surface_bin_.120_sub	metabat2_HX_surface_bin_.48	-0.809489	0.002	-0.836364	0.001333	0.00692308	0.003999
metabat2_HX_surface_bin_.120_sub	vamb_HX_rhizosphere_bin_vae_2024_sub	0.872298	0.001	0.9	0.00016	0.0045	0.0012
metabat2_HX_surface_bin_.120_sub	metabat2_HX_surface_bin_.18	-0.688883	0.024	-0.7	0.016471	0.0284211	0.0195051
metabat2_HX_surface_bin_.120_sub	concoct_HX_rhizosphere_bin_197_sub	-0.742063	0.014	-0.809091	0.002559	0.0190909	0.00479813
metabat2_HX_surface_bin_.120_sub	maxbin2_HX_surface_bin295_sub	0.774327	0.009	0.745455	0.008455	0.0139655	0.0115295
metabat2_HX_surface_bin_.120_sub	metabat2_HX_surface_bin_.142	-0.842179	0.001	-0.854545	0.000807	0.0045	0.00302625
metabat2_HX_surface_bin_.120_sub	maxbin2_HX_rhizosphere_bin006	-0.809489	0.005	-0.836364	0.001333	0.0102273	0.003999
metabat2_HX_surface_bin_.120_sub	maxbin2_HX_surface_bin.039	-0.64493	0.034	-0.645455	0.031963	0.0355814	0.0326894
metabat2_HX_surface_bin_.120_sub	maxbin2_HX_surface_bin024_sub	-0.7828	0.005	-0.818182	0.002083	0.0102273	0.00468675
metabat2_HX_surface_bin_.120_sub	metabat2_HX_surface_bin_.55	-0.790397	0.003	-0.809091	0.002559	0.00794118	0.00479813
metabat2_HX_surface_bin_.120_sub	metabat2_HX_rhizosphere_bin.33_sub	-0.738089	0.013	-0.754545	0.007282	0.018871	0.0102403
metabat2_HX_surface_bin_.120_sub	maxbin2_HX_surface_bin.344_sub	0.939946	0.001	0.945455	1.1e-05	0.0045	0.0002475
metabat2_HX_surface_bin_.120_sub	metabat2_HX_surface_bin_.47	-0.833454	0.002	-0.863636	0.000612	0.00692308	0.00302625
metabat2_HX_surface_bin_.120_sub	maxbin2_HX_rhizosphere_bin.145_sub	0.900732	0.001	0.881818	0.00033	0.0045	0.00212143
metabat2_HX_surface_bin_.120_sub	maxbin2_HX_surface_bin.078	-0.649006	0.049	-0.654545	0.028865	0.049	0.0309268
metabat2_HX_surface_bin_.120_sub	vamb_HX_surface_bin_vae_9868_sub	-0.802929	0.006	-0.827273	0.001677	0.0108	0.0041925
metabat2_HX_surface_bin_.120_sub	metabat2_HX_surface_bin_.34	-0.80189	0.004	-0.827273	0.001677	0.00947368	0.0041925
metabat2_HX_surface_bin_.120_sub	metabat2_HX_rhizosphere_bin.12	0.765538	0.006	0.818182	0.002083	0.0108	0.00468675
metabat2_HX_surface_bin_.120_sub	metabat2_HX_surface_bin_.103	-0.790397	0.007	-0.809091	0.002559	0.0121154	0.00479813
metabat2_HX_surface_bin_.120_sub	concoct_HX_surface_bin_140_sub	-0.681686	0.018	-0.688102	0.019248	0.0231429	0.0222092
metabat2_HX_surface_bin_.120_sub	maxbin2_HX_surface_bin.051_sub	-0.709161	0.015	-0.736364	0.00976	0.0198529	0.0129176
metabat2_HX_surface_bin_.120_sub	vamb_HX_surface_bin_vae_992_sub	0.913966	0.001	0.927273	4e-05	0.0045	6e-04
metabat2_HX_surface_bin_.120_sub	concoct_HX_rhizosphere_bin_112	0.887853	0	0.9	0.00016	0	0.0012
metabat2_HX_surface_bin_.120_sub	metabat2_HX_surface_bin_.57	0.760895	0.009	0.763636	0.006233	0.0139655	0.0093495
metabat2_HX_surface_bin_.120_sub	maxbin2_HX_surface_bin.100_sub	0.760589	0.009	0.754545	0.007282	0.0139655	0.0102403
metabat2_HX_surface_bin_.120_sub	metabat2_HX_surface_bin_11_sub	0.900846	0	0.909091	0.000106	0	0.0011925
metabat2_HX_surface_bin_.120_sub	metabat2_HX_rhizosphere_bin.52	-0.66334	0.034	-0.654545	0.028865	0.0355814	0.0309268
metabat2_HX_surface_bin_.120_sub	vamb_HX_rhizosphere_bin_vae_1271	0.798072	0.003	0.809091	0.002559	0.00794118	0.00479813
metabat2_HX_surface_bin_.120_sub	maxbin2_HX_surface_bin.009_sub	-0.809489	0.001	-0.836364	0.001333	0.0045	0.003999
metabat2_HX_surface_bin_.120_sub	vamb_HX_rhizosphere_bin_vae_1482	0.720485	0.013	0.763636	0.006233	0.018871	0.0093495
metabat2_HX_surface_bin_.120_sub	metabat2_HX_surface_bin_.101	0.686612	0.037	0.763636	0.006233	0.0378409	0.0093495
metabat2_HX_surface_bin_.120_sub	vamb_HX_surface_bin_vae_5890	0.68946	0.028	0.727273	0.011205	0.0315	0.0144064
metabat2_HX_surface_bin_.120_sub	maxbin2_HX_rhizosphere_bin.026	0.761241	0.005	0.681818	0.020843	0.0102273	0.0234484
metabat2_HX_surface_bin_.120_sub	metabat2_HX_rhizosphere_bin.67	0.663076	0.022	0.645455	0.031963	0.0267568	0.0326894
metabat2_HX_surface_bin_.120_sub	maxbin2_HX_rhizosphere_bin204_sub	0.763387	0.006	0.790909	0.003746	0.0108	0.00648346
metabat2_HX_surface_bin_.120_sub	maxbin2_HX_rhizosphere_bin.008	-0.833454	0.002	-0.863636	0.000612	0.00692308	0.00302625
metabat2_HX_surface_bin_.120_sub	vamb_HX_rhizosphere_bin_vae_1118_sub	0.664873	0.032	0.618182	0.042646	0.035122	0.042646
metabat2_HX_surface_bin_.120_sub	maxbin2_HX_surface_bin.102_sub	0.89826	0	0.945455	1.1e-05	0	0.0002475
metabat2_HX_surface_bin_.120_sub	maxbin2_HX_surface_bin.077	0.852703	0.003	0.827273	0.001677	0.00794118	0.0041925
metabat2_HX_surface_bin_.120_sub	concoct_HX_rhizosphere_bin_214	-0.717899	0.014	-0.724801	0.011623	0.0190909	0.0145287
metabat2_HX_surface_bin_.120_sub	metabat2_HX_surface_bin_.36_sub	-0.692379	0.022	-0.7	0.016471	0.0267568	0.0195051
metabat2_HX_surface_bin_.120_sub	maxbin2_HX_surface_bin.013_sub	-0.808452	0.003	-0.854545	0.000807	0.00794118	0.00302625
metabat2_HX_surface_bin_.120_sub	concoct_HX_rhizosphere_bin_138_sub	0.88318	0	0.854545	0.000807	0	0.00302625
metabat2_HX_surface_bin_.120_sub	vamb_HX_surface_bin_vae_1199	0.780217	0.004	0.790909	0.003746	0.00947368	0.00648346
metabat2_HX_surface_bin_.120_sub	concoct_HX_rhizosphere_bin_137_sub	0.680437	0.025	0.763636	0.006233	0.0288462	0.0093495
concoct_HX_rhizosphere_bin_132	vamb_HX_rhizosphere_bin_vae_893_sub	0.749831	0.023	0.736364	0.00976	0.0434444	0.025984
concoct_HX_rhizosphere_bin_132	maxbin2_HX_rhizosphere_bin.145_sub	0.654215	0.039	0.690909	0.018565	0.0456875	0.025984
concoct_HX_rhizosphere_bin_132	metabat2_HX_surface_bin_76_sub	-0.765441	0.006	-0.781818	0.004473	0.0255	0.0247588
concoct_HX_rhizosphere_bin_132	concoct_HX_surface_bin_140_sub	-0.679217	0.043	-0.678928	0.021607	0.0456875	0.025984
concoct_HX_rhizosphere_bin_132	maxbin2_HX_surface_bin.100_sub	0.687394	0.029	0.663636	0.025984	0.0444615	0.025984
concoct_HX_rhizosphere_bin_132	maxbin2_HX_surface_bin045_sub	0.747605	0.012	0.727273	0.011205	0.0408	0.025984
concoct_HX_rhizosphere_bin_132	metabat2_HX_surface_bin_.101	0.662263	0.042	0.663636	0.025984	0.0456875	0.025984
concoct_HX_rhizosphere_bin_132	vamb_HX_surface_bin_vae_5890	0.846315	0.003	0.872727	0.000455	0.017	0.007735
concoct_HX_rhizosphere_bin_132	concoct_HX_surface_bin_173_sub	0.786018	0.015	0.763636	0.006233	0.0425	0.0247588
concoct_HX_rhizosphere_bin_132	maxbin2_HX_rhizosphere_bin.009	0.701536	0.021	0.690909	0.018565	0.0434444	0.025984
concoct_HX_rhizosphere_bin_132	metabat2_HX_rhizosphere_bin17_sub	-0.6512	0.033	-0.690909	0.018565	0.0444615	0.025984
concoct_HX_rhizosphere_bin_132	concoct_HX_surface_bin_262_sub	0.818819	0.003	0.754545	0.007282	0.017	0.0247588
concoct_HX_rhizosphere_bin_132	metabat2_HX_surface_bin_.105_sub	-0.717178	0.03	-0.690909	0.018565	0.0444615	0.025984
concoct_HX_rhizosphere_bin_132	concoct_HX_rhizosphere_bin_214	-0.700048	0.021	-0.706452	0.015092	0.0434444	0.025984
concoct_HX_rhizosphere_bin_132	vamb_HX_rhizosphere_bin_vae_884	-0.698086	0.034	-0.663636	0.025984	0.0444615	0.025984
concoct_HX_rhizosphere_bin_132	concoct_HX_rhizosphere_bin_137_sub	0.83706	0.002	0.8	0.00311	0.017	0.0247588
concoct_HX_rhizosphere_bin_132	log10-MeHg	0.623827	0.047	0.663636	0.025984	0.047	0.025984
metabat2_HX_surface_bin_.48	vamb_HX_rhizosphere_bin_vae_2024_sub	-0.913212	0	-0.936364	2.2e-05	0	7.7e-05
metabat2_HX_surface_bin_.48	metabat2_HX_surface_bin_.18	0.946246	0	0.927273	4e-05	0	0.000115294
metabat2_HX_surface_bin_.48	concoct_HX_rhizosphere_bin_197_sub	0.782871	0.007	0.818182	0.002083	0.00902632	0.00364525
metabat2_HX_surface_bin_.48	maxbin2_HX_surface_bin295_sub	-0.764975	0.005	-0.727273	0.011205	0.00662162	0.0130725
metabat2_HX_surface_bin_.48	metabat2_HX_surface_bin_.142	0.94642	0	0.954545	5e-06	0	2.45e-05
metabat2_HX_surface_bin_.48	maxbin2_HX_surface_bin.039	0.941828	0	0.918182	6.7e-05	0	0.000182389
metabat2_HX_surface_bin_.48	maxbin2_HX_surface_bin024_sub	0.942088	0	0.945455	1.1e-05	0	4.49166666666667e-05
metabat2_HX_surface_bin_.48	maxbin2_HX_surface_bin340_sub	0.834368	0.002	0.798199	0.003229	0.00337931	0.00465356
metabat2_HX_surface_bin_.48	vamb_HX_rhizosphere_bin_vae_893_sub	-0.630362	0.038	-0.690909	0.018565	0.0387917	0.019355
metabat2_HX_surface_bin_.48	metabat2_HX_surface_bin_.55	0.981202	0	0.972727	1e-06	0	7e-06
metabat2_HX_surface_bin_.48	metabat2_HX_rhizosphere_bin.33_sub	0.966879	0	0.954545	5e-06	0	2.45e-05
metabat2_HX_surface_bin_.48	metabat2_HX_rhizosphere_bin.36_sub	0.896564	0	0.863636	0.000612	0	0.00130383
metabat2_HX_surface_bin_.48	maxbin2_HX_surface_bin.344_sub	-0.914431	0	-0.927273	4e-05	0	0.000115294
metabat2_HX_surface_bin_.48	metabat2_HX_surface_bin_.47	0.985325	0	0.981818	0	0	0
metabat2_HX_surface_bin_.48	maxbin2_HX_rhizosphere_bin.145_sub	-0.835976	0.001	-0.881818	0.00033	0.00181481	0.000735
metabat2_HX_surface_bin_.48	maxbin2_HX_surface_bin.078	0.854205	0	0.809091	0.002559	0	0.00404487
metabat2_HX_surface_bin_.48	metabat2_HX_surface_bin_76_sub	0.727532	0.011	0.754545	0.007282	0.0138205	0.00914918
metabat2_HX_surface_bin_.48	vamb_HX_surface_bin_vae_9868_sub	0.993734	0	0.990909	0	0	0
metabat2_HX_surface_bin_.48	metabat2_HX_surface_bin_.34	0.993132	0	0.990909	0	0	0
metabat2_HX_surface_bin_.48	metabat2_HX_rhizosphere_bin.12	-0.794862	0.005	-0.854545	0.000807	0.00662162	0.00158172
metabat2_HX_surface_bin_.48	metabat2_HX_surface_bin_.103	0.981202	0	0.972727	1e-06	0	7e-06
metabat2_HX_surface_bin_.48	concoct_HX_surface_bin_140_sub	0.77934	0.004	0.779849	0.004643	0.00593939	0.00631964
metabat2_HX_surface_bin_.48	maxbin2_HX_surface_bin.051_sub	0.943335	0	0.945455	1.1e-05	0	4.49166666666667e-05
metabat2_HX_surface_bin_.48	vamb_HX_surface_bin_vae_992_sub	-0.898431	0	-0.909091	0.000106	0	0.000273368
metabat2_HX_surface_bin_.48	concoct_HX_rhizosphere_bin_112	-0.637223	0.035	-0.645455	0.031963	0.0364894	0.031963
metabat2_HX_surface_bin_.48	maxbin2_HX_surface_bin.100_sub	-0.710358	0.014	-0.718182	0.0128	0.0159535	0.014586
metabat2_HX_surface_bin_.48	metabat2_HX_surface_bin_11_sub	-0.800646	0.004	-0.781818	0.004473	0.00593939	0.0062622
metabat2_HX_surface_bin_.48	metabat2_HX_rhizosphere_bin.52	0.841909	0.001	0.809091	0.002559	0.00181481	0.00404487
metabat2_HX_surface_bin_.48	vamb_HX_rhizosphere_bin_vae_1271	-0.944277	0	-0.954545	5e-06	0	2.45e-05
metabat2_HX_surface_bin_.48	vamb_HX_rhizosphere_bin_vae_1482	-0.706327	0.013	-0.7	0.016471	0.0151667	0.0175452
metabat2_HX_surface_bin_.48	metabat2_HX_surface_bin_.101	-0.62735	0.041	-0.645455	0.031963	0.041	0.031963
metabat2_HX_surface_bin_.48	metabat2_HX_rhizosphere_bin.67	-0.710029	0.013	-0.727273	0.011205	0.0151667	0.0130725
metabat2_HX_surface_bin_.48	maxbin2_HX_rhizosphere_bin204_sub	-0.842246	0	-0.890909	0.000233	0	0.000543667
metabat2_HX_surface_bin_.48	maxbin2_HX_rhizosphere_bin.008	0.985325	0	0.981818	0	0	0
metabat2_HX_surface_bin_.48	metabat2_HX_rhizosphere_bin17_sub	0.773914	0.005	0.8	0.00311	0.00662162	0.00461788
metabat2_HX_surface_bin_.48	concoct_HX_rhizosphere_bin_81	-0.809489	0.002	-0.836364	0.001333	0.00337931	0.00251219
metabat2_HX_surface_bin_.48	maxbin2_HX_surface_bin.010_sub	0.857853	0.001	0.809091	0.002559	0.00181481	0.00404487
metabat2_HX_surface_bin_.48	maxbin2_HX_surface_bin.102_sub	-0.884718	0	-0.9	0.00016	0	0.000392
metabat2_HX_surface_bin_.48	maxbin2_HX_surface_bin.035	0.68364	0.018	0.706452	0.015092	0.0200455	0.016807
metabat2_HX_surface_bin_.48	maxbin2_HX_surface_bin.260	-0.835924	0.004	-0.8	0.00311	0.00593939	0.00461788
metabat2_HX_surface_bin_.48	maxbin2_HX_surface_bin.077	-0.792852	0.004	-0.772727	0.005299	0.00593939	0.00701759
metabat2_HX_surface_bin_.48	concoct_HX_rhizosphere_bin_214	0.813473	0.005	0.825723	0.001742	0.00662162	0.00316141
metabat2_HX_surface_bin_.48	metabat2_HX_surface_bin_.36_sub	0.954654	0	0.936364	2.2e-05	0	7.7e-05
metabat2_HX_surface_bin_.48	maxbin2_HX_surface_bin.013_sub	0.967153	0	0.981818	0	0	0
metabat2_HX_surface_bin_.48	concoct_HX_rhizosphere_bin_138_sub	-0.714609	0.012	-0.754545	0.007282	0.0147	0.00914918
metabat2_HX_surface_bin_.48	vamb_HX_surface_bin_vae_1199	-0.912898	0.001	-0.927273	4e-05	0.00181481	0.000115294
metabat2_HX_surface_bin_.48	metabat2_HX_surface_bin_.69	0.872125	0	0.854545	0.000807	0	0.00158172
metabat2_HX_surface_bin_.48	concoct_HX_rhizosphere_bin_137_sub	-0.676517	0.023	-0.727273	0.011205	0.0250444	0.0130725
metabat2_HX_surface_bin_.48	log10-MeHg	-0.702548	0.025	-0.7	0.016471	0.0266304	0.0175452
vamb_HX_rhizosphere_bin_vae_2024_sub	metabat2_HX_surface_bin_.18	-0.887418	0	-0.890909	0.000233	0	0.000543667
vamb_HX_rhizosphere_bin_vae_2024_sub	concoct_HX_rhizosphere_bin_197_sub	-0.914545	0	-0.936364	2.2e-05	0	9.8e-05
vamb_HX_rhizosphere_bin_vae_2024_sub	maxbin2_HX_surface_bin295_sub	0.661482	0.034	0.645455	0.031963	0.034	0.0326289
vamb_HX_rhizosphere_bin_vae_2024_sub	metabat2_HX_surface_bin_.142	-0.939479	0	-0.936364	2.2e-05	0	9.8e-05
vamb_HX_rhizosphere_bin_vae_2024_sub	maxbin2_HX_rhizosphere_bin006	-0.913212	0.001	-0.936364	2.2e-05	0.00204167	9.8e-05
vamb_HX_rhizosphere_bin_vae_2024_sub	maxbin2_HX_surface_bin.039	-0.835052	0.004	-0.827273	0.001677	0.006125	0.00293475
vamb_HX_rhizosphere_bin_vae_2024_sub	maxbin2_HX_surface_bin024_sub	-0.876701	0.001	-0.9	0.00016	0.00204167	0.000392
vamb_HX_rhizosphere_bin_vae_2024_sub	maxbin2_HX_surface_bin340_sub	-0.721304	0.014	-0.706452	0.015092	0.01715	0.0171979
vamb_HX_rhizosphere_bin_vae_2024_sub	metabat2_HX_surface_bin_.55	-0.887853	0	-0.9	0.00016	0	0.000392
vamb_HX_rhizosphere_bin_vae_2024_sub	metabat2_HX_rhizosphere_bin.33_sub	-0.847377	0	-0.854545	0.000807	0	0.00171926
vamb_HX_rhizosphere_bin_vae_2024_sub	metabat2_HX_rhizosphere_bin.36_sub	-0.736593	0.008	-0.727273	0.011205	0.0108889	0.0144486
vamb_HX_rhizosphere_bin_vae_2024_sub	maxbin2_HX_surface_bin.344_sub	0.938688	0	0.945455	1.1e-05	0	8.98333333333333e-05
vamb_HX_rhizosphere_bin_vae_2024_sub	metabat2_HX_surface_bin_.47	-0.926498	0	-0.945455	1.1e-05	0	8.98333333333333e-05
vamb_HX_rhizosphere_bin_vae_2024_sub	maxbin2_HX_rhizosphere_bin.145_sub	0.813054	0.003	0.845455	0.001045	0.0049	0.00189648
vamb_HX_rhizosphere_bin_vae_2024_sub	maxbin2_HX_surface_bin.078	-0.810235	0.002	-0.790909	0.003746	0.0035	0.00556224
vamb_HX_rhizosphere_bin_vae_2024_sub	metabat2_HX_surface_bin_76_sub	-0.660325	0.03	-0.681818	0.020843	0.0319565	0.0222023
vamb_HX_rhizosphere_bin_vae_2024_sub	vamb_HX_surface_bin_vae_9868_sub	-0.900386	0	-0.918182	6.7e-05	0	0.000205187
vamb_HX_rhizosphere_bin_vae_2024_sub	metabat2_HX_surface_bin_.34	-0.89648	0	-0.918182	6.7e-05	0	0.000205187
vamb_HX_rhizosphere_bin_vae_2024_sub	metabat2_HX_rhizosphere_bin.12	0.888773	0	0.927273	4e-05	0	0.000150769
vamb_HX_rhizosphere_bin_vae_2024_sub	metabat2_HX_surface_bin_.103	-0.887853	0	-0.9	0.00016	0	0.000392
vamb_HX_rhizosphere_bin_vae_2024_sub	concoct_HX_surface_bin_140_sub	-0.808259	0.004	-0.789024	0.003889	0.006125	0.00560474
vamb_HX_rhizosphere_bin_vae_2024_sub	maxbin2_HX_surface_bin.051_sub	-0.849987	0	-0.872727	0.000455	0	0.00101341
vamb_HX_rhizosphere_bin_vae_2024_sub	vamb_HX_surface_bin_vae_992_sub	0.933602	0	0.936364	2.2e-05	0	9.8e-05
vamb_HX_rhizosphere_bin_vae_2024_sub	concoct_HX_rhizosphere_bin_112	0.730506	0.012	0.745455	0.008455	0.0150769	0.0115082
vamb_HX_rhizosphere_bin_vae_2024_sub	maxbin2_HX_surface_bin.100_sub	0.738241	0.008	0.727273	0.011205	0.0108889	0.0144486
vamb_HX_rhizosphere_bin_vae_2024_sub	metabat2_HX_surface_bin_11_sub	0.863455	0.002	0.845455	0.001045	0.0035	0.00189648
vamb_HX_rhizosphere_bin_vae_2024_sub	metabat2_HX_rhizosphere_bin.52	-0.864044	0.001	-0.818182	0.002083	0.00204167	0.00340223
vamb_HX_rhizosphere_bin_vae_2024_sub	vamb_HX_rhizosphere_bin_vae_1271	0.958114	0	0.954545	5e-06	0	8.16666666666667e-05
vamb_HX_rhizosphere_bin_vae_2024_sub	maxbin2_HX_surface_bin.009_sub	-0.913212	0	-0.936364	2.2e-05	0	9.8e-05
vamb_HX_rhizosphere_bin_vae_2024_sub	vamb_HX_rhizosphere_bin_vae_1482	0.858351	0	0.845455	0.001045	0	0.00189648
vamb_HX_rhizosphere_bin_vae_2024_sub	metabat2_HX_surface_bin_.101	0.776455	0.006	0.8	0.00311	0.00890909	0.00476219
vamb_HX_rhizosphere_bin_vae_2024_sub	maxbin2_HX_rhizosphere_bin204_sub	0.945087	0	0.954545	5e-06	0	8.16666666666667e-05
vamb_HX_rhizosphere_bin_vae_2024_sub	maxbin2_HX_rhizosphere_bin.008	-0.926498	0	-0.945455	1.1e-05	0	8.98333333333333e-05
vamb_HX_rhizosphere_bin_vae_2024_sub	metabat2_HX_rhizosphere_bin17_sub	-0.682443	0.032	-0.718182	0.0128	0.0326667	0.0149333
vamb_HX_rhizosphere_bin_vae_2024_sub	concoct_HX_rhizosphere_bin_81	0.872298	0.002	0.9	0.00016	0.0035	0.000392
vamb_HX_rhizosphere_bin_vae_2024_sub	maxbin2_HX_surface_bin.010_sub	-0.748839	0.009	-0.718182	0.0128	0.0116053	0.0149333
vamb_HX_rhizosphere_bin_vae_2024_sub	metabat2_HX_surface_bin_.105_sub	-0.674571	0.018	-0.681818	0.020843	0.0205116	0.0222023
vamb_HX_rhizosphere_bin_vae_2024_sub	maxbin2_HX_surface_bin.102_sub	0.867604	0.001	0.918182	6.7e-05	0.00204167	0.000205187
vamb_HX_rhizosphere_bin_vae_2024_sub	maxbin2_HX_surface_bin.260	0.672262	0.031	0.672727	0.023313	0.0323191	0.024305
vamb_HX_rhizosphere_bin_vae_2024_sub	maxbin2_HX_surface_bin.077	0.751684	0.009	0.718182	0.0128	0.0116053	0.0149333
vamb_HX_rhizosphere_bin_vae_2024_sub	concoct_HX_rhizosphere_bin_214	-0.82806	0.003	-0.816548	0.002163	0.0049	0.00341894
vamb_HX_rhizosphere_bin_vae_2024_sub	metabat2_HX_surface_bin_.36_sub	-0.847878	0.002	-0.845455	0.001045	0.0035	0.00189648
vamb_HX_rhizosphere_bin_vae_2024_sub	vamb_HX_rhizosphere_bin_vae_884	-0.683294	0.024	-0.690909	0.018565	0.0261333	0.0206747
vamb_HX_rhizosphere_bin_vae_2024_sub	maxbin2_HX_surface_bin.013_sub	-0.914885	0	-0.954545	5e-06	0	8.16666666666667e-05
vamb_HX_rhizosphere_bin_vae_2024_sub	concoct_HX_rhizosphere_bin_138_sub	0.729793	0.018	0.754545	0.007282	0.0205116	0.0101948
vamb_HX_rhizosphere_bin_vae_2024_sub	vamb_HX_surface_bin_vae_1199	0.926735	0	0.927273	4e-05	0	0.000150769
vamb_HX_rhizosphere_bin_vae_2024_sub	metabat2_HX_surface_bin_.69	-0.712154	0.017	-0.718182	0.0128	0.0203171	0.0149333
vamb_HX_rhizosphere_bin_vae_2024_sub	concoct_HX_rhizosphere_bin_137_sub	0.770912	0.007	0.818182	0.002083	0.0100882	0.00340223
metabat2_HX_surface_bin_.18	concoct_HX_rhizosphere_bin_197_sub	0.769851	0.005	0.781818	0.004473	0.00609375	0.00545147
metabat2_HX_surface_bin_.18	maxbin2_HX_surface_bin295_sub	-0.668903	0.028	-0.609091	0.046696	0.0295135	0.0479248
metabat2_HX_surface_bin_.18	metabat2_HX_surface_bin_.142	0.892482	0.001	0.881818	0.00033	0.001625	0.0006435
metabat2_HX_surface_bin_.18	maxbin2_HX_rhizosphere_bin006	0.946246	0	0.927273	4e-05	0	0.00013
metabat2_HX_surface_bin_.18	maxbin2_HX_surface_bin.039	0.965338	0	0.954545	5e-06	0	0.00013
metabat2_HX_surface_bin_.18	maxbin2_HX_surface_bin024_sub	0.917683	0.001	0.909091	0.000106	0.001625	0.000243176
metabat2_HX_surface_bin_.18	maxbin2_HX_surface_bin340_sub	0.838035	0.003	0.807373	0.002657	0.00417857	0.00357321
metabat2_HX_surface_bin_.18	metabat2_HX_surface_bin_.55	0.946539	0	0.927273	4e-05	0	0.00013
metabat2_HX_surface_bin_.18	metabat2_HX_rhizosphere_bin.33_sub	0.892	0	0.854545	0.000807	0	0.00149871
metabat2_HX_surface_bin_.18	metabat2_HX_rhizosphere_bin.36_sub	0.935183	0	0.927273	4e-05	0	0.00013
metabat2_HX_surface_bin_.18	maxbin2_HX_surface_bin.344_sub	-0.814171	0.002	-0.8	0.00311	0.003	0.00391258
metabat2_HX_surface_bin_.18	metabat2_HX_surface_bin_.47	0.941828	0	0.918182	6.7e-05	0	0.0001742
metabat2_HX_surface_bin_.18	maxbin2_HX_rhizosphere_bin.145_sub	-0.662729	0.04	-0.681818	0.020843	0.0410526	0.0219696
metabat2_HX_surface_bin_.18	maxbin2_HX_surface_bin.078	0.942204	0	0.927273	4e-05	0	0.00013
metabat2_HX_surface_bin_.18	vamb_HX_surface_bin_vae_9868_sub	0.933419	0	0.909091	0.000106	0	0.000243176
metabat2_HX_surface_bin_.18	metabat2_HX_surface_bin_.34	0.925219	0	0.9	0.00016	0	0.000328421
metabat2_HX_surface_bin_.18	metabat2_HX_rhizosphere_bin.12	-0.803391	0.003	-0.845455	0.001045	0.00417857	0.00177196
metabat2_HX_surface_bin_.18	metabat2_HX_surface_bin_.103	0.946539	0	0.927273	4e-05	0	0.00013
metabat2_HX_surface_bin_.18	concoct_HX_surface_bin_140_sub	0.734506	0.015	0.724801	0.011623	0.0167143	0.0133323
metabat2_HX_surface_bin_.18	maxbin2_HX_surface_bin.051_sub	0.942088	0	0.945455	1.1e-05	0	0.00013
metabat2_HX_surface_bin_.18	vamb_HX_surface_bin_vae_992_sub	-0.840416	0.001	-0.827273	0.001677	0.001625	0.00261612
metabat2_HX_surface_bin_.18	metabat2_HX_surface_bin_11_sub	-0.757149	0.004	-0.718182	0.0128	0.0052	0.0142629
metabat2_HX_surface_bin_.18	metabat2_HX_rhizosphere_bin.52	0.929908	0	0.927273	4e-05	0	0.00013
metabat2_HX_surface_bin_.18	vamb_HX_rhizosphere_bin_vae_1271	-0.927327	0	-0.927273	4e-05	0	0.00013
metabat2_HX_surface_bin_.18	maxbin2_HX_surface_bin.009_sub	0.946246	0	0.927273	4e-05	0	0.00013
metabat2_HX_surface_bin_.18	vamb_HX_rhizosphere_bin_vae_1482	-0.796392	0.006	-0.8	0.00311	0.00709091	0.00391258
metabat2_HX_surface_bin_.18	maxbin2_HX_rhizosphere_bin204_sub	-0.800444	0.004	-0.827273	0.001677	0.0052	0.00261612
metabat2_HX_surface_bin_.18	maxbin2_HX_rhizosphere_bin.008	0.941828	0	0.918182	6.7e-05	0	0.0001742
metabat2_HX_surface_bin_.18	concoct_HX_rhizosphere_bin_81	-0.688883	0.022	-0.7	0.016471	0.0238333	0.0178436
metabat2_HX_surface_bin_.18	maxbin2_HX_surface_bin.010_sub	0.861389	0.001	0.818182	0.002083	0.001625	0.00312433
metabat2_HX_surface_bin_.18	maxbin2_HX_surface_bin.102_sub	-0.821136	0.002	-0.809091	0.002559	0.003	0.00356432
metabat2_HX_surface_bin_.18	maxbin2_HX_surface_bin.035	0.791567	0.005	0.816548	0.002163	0.00609375	0.00312433
metabat2_HX_surface_bin_.18	maxbin2_HX_surface_bin.260	-0.864789	0	-0.845455	0.001045	0	0.00177196
metabat2_HX_surface_bin_.18	concoct_HX_rhizosphere_bin_214	0.74131	0.011	0.733976	0.010125	0.0126176	0.0119659
metabat2_HX_surface_bin_.18	metabat2_HX_surface_bin_.36_sub	0.946246	0	0.927273	4e-05	0	0.00013
metabat2_HX_surface_bin_.18	maxbin2_HX_surface_bin.013_sub	0.930215	0	0.927273	4e-05	0	0.00013
metabat2_HX_surface_bin_.18	vamb_HX_surface_bin_vae_1199	-0.895948	0.001	-0.9	0.00016	0.001625	0.000328421
metabat2_HX_surface_bin_.18	metabat2_HX_surface_bin_.69	0.910744	0	0.918182	6.7e-05	0	0.0001742
concoct_HX_rhizosphere_bin_197_sub	metabat2_HX_surface_bin_.142	0.798529	0.003	0.827273	0.001677	0.0109333	0.00491121
concoct_HX_rhizosphere_bin_197_sub	metabat2_HX_surface_bin_.73_sub	-0.865015	0.001	-0.781818	0.004473	0.00585714	0.00793179
concoct_HX_rhizosphere_bin_197_sub	maxbin2_HX_rhizosphere_bin006	0.782871	0.002	0.818182	0.002083	0.01025	0.00533769
concoct_HX_rhizosphere_bin_197_sub	maxbin2_HX_surface_bin.039	0.676004	0.025	0.681818	0.020843	0.0284722	0.0230963
concoct_HX_rhizosphere_bin_197_sub	maxbin2_HX_surface_bin024_sub	0.72287	0.017	0.745455	0.008455	0.0254483	0.0128391
concoct_HX_rhizosphere_bin_197_sub	vamb_HX_rhizosphere_bin_vae_893_sub	-0.698787	0.028	-0.736364	0.00976	0.031027	0.0133387
concoct_HX_rhizosphere_bin_197_sub	metabat2_HX_surface_bin_.55	0.722145	0.015	0.736364	0.00976	0.0236538	0.0133387
concoct_HX_rhizosphere_bin_197_sub	metabat2_HX_rhizosphere_bin.33_sub	0.718268	0.018	0.754545	0.007282	0.0254483	0.0114832
concoct_HX_rhizosphere_bin_197_sub	maxbin2_HX_surface_bin.344_sub	-0.813348	0.006	-0.854545	0.000807	0.0136667	0.00300791
concoct_HX_rhizosphere_bin_197_sub	metabat2_HX_surface_bin_.47	0.808035	0.004	0.836364	0.001333	0.0109333	0.00420408
concoct_HX_rhizosphere_bin_197_sub	maxbin2_HX_rhizosphere_bin.145_sub	-0.649135	0.035	-0.727273	0.011205	0.0367949	0.0143564
concoct_HX_rhizosphere_bin_197_sub	maxbin2_HX_surface_bin.078	0.673089	0.04	0.663636	0.025984	0.041	0.0280354
concoct_HX_rhizosphere_bin_197_sub	metabat2_HX_surface_bin_76_sub	0.694879	0.023	0.7	0.016471	0.0277353	0.0192946
concoct_HX_rhizosphere_bin_197_sub	vamb_HX_surface_bin_vae_9868_sub	0.760329	0.012	0.790909	0.003746	0.0205	0.00759281
concoct_HX_rhizosphere_bin_197_sub	metabat2_HX_surface_bin_.34	0.769915	0.004	0.809091	0.002559	0.0109333	0.00582883
concoct_HX_rhizosphere_bin_197_sub	metabat2_HX_rhizosphere_bin.12	-0.890756	0	-0.918182	6.7e-05	0	0.0013735
concoct_HX_rhizosphere_bin_197_sub	metabat2_HX_surface_bin_.103	0.722145	0.018	0.736364	0.00976	0.0254483	0.0133387
concoct_HX_rhizosphere_bin_197_sub	concoct_HX_surface_bin_140_sub	0.737719	0.022	0.779849	0.004643	0.0273333	0.00793179
concoct_HX_rhizosphere_bin_197_sub	maxbin2_HX_surface_bin.051_sub	0.684586	0.02	0.709091	0.014552	0.0264516	0.0180798
concoct_HX_rhizosphere_bin_197_sub	vamb_HX_surface_bin_vae_992_sub	-0.820084	0.004	-0.854545	0.000807	0.0109333	0.00300791
concoct_HX_rhizosphere_bin_197_sub	metabat2_HX_surface_bin_11_sub	-0.762469	0.008	-0.781818	0.004473	0.015619	0.00793179
concoct_HX_rhizosphere_bin_197_sub	metabat2_HX_rhizosphere_bin.52	0.699567	0.022	0.681818	0.020843	0.0273333	0.0230963
concoct_HX_rhizosphere_bin_197_sub	vamb_HX_rhizosphere_bin_vae_1271	-0.843371	0.001	-0.872727	0.000455	0.00585714	0.00300791
concoct_HX_rhizosphere_bin_197_sub	maxbin2_HX_surface_bin.009_sub	0.782871	0.004	0.818182	0.002083	0.0109333	0.00533769
concoct_HX_rhizosphere_bin_197_sub	vamb_HX_rhizosphere_bin_vae_1482	-0.872512	0.001	-0.854545	0.000807	0.00585714	0.00300791
concoct_HX_rhizosphere_bin_197_sub	metabat2_HX_surface_bin_.101	-0.914289	0	-0.918182	6.7e-05	0	0.0013735
concoct_HX_rhizosphere_bin_197_sub	maxbin2_HX_rhizosphere_bin204_sub	-0.86182	0.001	-0.890909	0.000233	0.00585714	0.00238825
concoct_HX_rhizosphere_bin_197_sub	maxbin2_HX_surface_bin.226	-0.785796	0.006	-0.654545	0.028865	0.0136667	0.0303453
concoct_HX_rhizosphere_bin_197_sub	maxbin2_HX_rhizosphere_bin.008	0.808035	0.003	0.836364	0.001333	0.0109333	0.00420408
concoct_HX_rhizosphere_bin_197_sub	metabat2_HX_rhizosphere_bin17_sub	0.691995	0.024	0.727273	0.011205	0.0281143	0.0143564
concoct_HX_rhizosphere_bin_197_sub	concoct_HX_rhizosphere_bin_81	-0.742063	0.01	-0.809091	0.002559	0.0186364	0.00582883
concoct_HX_rhizosphere_bin_197_sub	metabat2_HX_surface_bin_.105_sub	0.728252	0.013	0.763636	0.006233	0.02132	0.0102221
concoct_HX_rhizosphere_bin_197_sub	maxbin2_HX_surface_bin.102_sub	-0.787081	0.007	-0.854545	0.000807	0.01435	0.00300791
concoct_HX_rhizosphere_bin_197_sub	concoct_HX_rhizosphere_bin_214	0.744217	0.012	0.789024	0.003889	0.0205	0.00759281
concoct_HX_rhizosphere_bin_197_sub	metabat2_HX_surface_bin_.36_sub	0.688536	0.02	0.7	0.016471	0.0264516	0.0192946
concoct_HX_rhizosphere_bin_197_sub	vamb_HX_rhizosphere_bin_vae_884	0.756608	0.007	0.790909	0.003746	0.01435	0.00759281
concoct_HX_rhizosphere_bin_197_sub	maxbin2_HX_surface_bin.013_sub	0.806138	0.005	0.854545	0.000807	0.0128125	0.00300791
concoct_HX_rhizosphere_bin_197_sub	vamb_HX_surface_bin_vae_1199	-0.821123	0.003	-0.854545	0.000807	0.0109333	0.00300791
concoct_HX_rhizosphere_bin_197_sub	concoct_HX_rhizosphere_bin_137_sub	-0.848333	0.001	-0.890909	0.000233	0.00585714	0.00238825
maxbin2_HX_surface_bin295_sub	metabat2_HX_surface_bin_.142	-0.732937	0.013	-0.709091	0.014552	0.0214118	0.0247533
maxbin2_HX_surface_bin295_sub	maxbin2_HX_rhizosphere_bin006	-0.764975	0.01	-0.727273	0.011205	0.02	0.0247533
maxbin2_HX_surface_bin295_sub	metabat2_HX_surface_bin_.55	-0.739323	0.012	-0.690909	0.018565	0.021	0.0247533
maxbin2_HX_surface_bin295_sub	metabat2_HX_rhizosphere_bin.33_sub	-0.735418	0.015	-0.690909	0.018565	0.0221053	0.0247533
maxbin2_HX_surface_bin295_sub	maxbin2_HX_surface_bin.344_sub	0.804236	0.007	0.772727	0.005299	0.0196	0.021196
maxbin2_HX_surface_bin295_sub	metabat2_HX_surface_bin_.47	-0.737585	0.014	-0.690909	0.018565	0.0217778	0.0247533
maxbin2_HX_surface_bin295_sub	maxbin2_HX_rhizosphere_bin.145_sub	0.70167	0.024	0.7	0.016471	0.0304348	0.0247533
maxbin2_HX_surface_bin295_sub	vamb_HX_surface_bin_vae_9868_sub	-0.752443	0.012	-0.709091	0.014552	0.021	0.0247533
maxbin2_HX_surface_bin295_sub	metabat2_HX_surface_bin_.34	-0.771535	0.005	-0.736364	0.00976	0.0175	0.0247533
maxbin2_HX_surface_bin295_sub	metabat2_HX_rhizosphere_bin.12	0.640237	0.043	0.672727	0.023313	0.0463077	0.028381
maxbin2_HX_surface_bin295_sub	metabat2_HX_surface_bin_.103	-0.739323	0.007	-0.690909	0.018565	0.0196	0.0247533
maxbin2_HX_surface_bin295_sub	vamb_HX_surface_bin_vae_992_sub	0.865822	0	0.854545	0.000807	0	0.007532
maxbin2_HX_surface_bin295_sub	concoct_HX_rhizosphere_bin_112	0.692557	0.019	0.690909	0.018565	0.0266	0.0247533
maxbin2_HX_surface_bin295_sub	metabat2_HX_surface_bin_11_sub	0.880339	0	0.872727	0.000455	0	0.007532
maxbin2_HX_surface_bin295_sub	vamb_HX_rhizosphere_bin_vae_1271	0.700539	0.021	0.672727	0.023313	0.028	0.028381
maxbin2_HX_surface_bin295_sub	maxbin2_HX_surface_bin.009_sub	-0.764975	0.01	-0.727273	0.011205	0.02	0.0247533
maxbin2_HX_surface_bin295_sub	maxbin2_HX_rhizosphere_bin.008	-0.737585	0.009	-0.690909	0.018565	0.02	0.0247533
maxbin2_HX_surface_bin295_sub	concoct_HX_rhizosphere_bin_81	0.774327	0.004	0.745455	0.008455	0.016	0.0247533
maxbin2_HX_surface_bin295_sub	vamb_HX_rhizosphere_bin_vae_1118_sub	0.811752	0.002	0.818182	0.002083	0.0112	0.014581
maxbin2_HX_surface_bin295_sub	maxbin2_HX_surface_bin.102_sub	0.795048	0.003	0.772727	0.005299	0.014	0.021196
maxbin2_HX_surface_bin295_sub	maxbin2_HX_surface_bin.077	0.879054	0.001	0.863636	0.000612	0.00933333	0.007532
maxbin2_HX_surface_bin295_sub	metabat2_HX_surface_bin_.36_sub	-0.68065	0.035	-0.618182	0.042646	0.0392	0.0477635
maxbin2_HX_surface_bin295_sub	maxbin2_HX_surface_bin.013_sub	-0.629122	0.046	-0.636364	0.035287	0.047	0.0411682
maxbin2_HX_surface_bin295_sub	concoct_HX_rhizosphere_bin_138_sub	0.779474	0.002	0.790909	0.003746	0.0112	0.0209776
maxbin2_HX_surface_bin295_sub	vamb_HX_surface_bin_vae_1199	0.746353	0.009	0.718182	0.0128	0.02	0.0247533
metabat2_HX_surface_bin_.142	maxbin2_HX_rhizosphere_bin006	0.94642	0	0.954545	5e-06	0	5.875e-05
metabat2_HX_surface_bin_.142	maxbin2_HX_surface_bin.039	0.846143	0.001	0.818182	0.002083	0.00195833	0.00376542
metabat2_HX_surface_bin_.142	maxbin2_HX_surface_bin024_sub	0.874212	0	0.881818	0.00033	0	0.000848474
metabat2_HX_surface_bin_.142	maxbin2_HX_surface_bin340_sub	0.744827	0.011	0.706452	0.015092	0.0136053	0.0173006
metabat2_HX_surface_bin_.142	vamb_HX_rhizosphere_bin_vae_893_sub	-0.630952	0.042	-0.681818	0.020843	0.042913	0.0222641
metabat2_HX_surface_bin_.142	metabat2_HX_surface_bin_.55	0.932601	0	0.936364	2.2e-05	0	0.000147714
metabat2_HX_surface_bin_.142	metabat2_HX_rhizosphere_bin.33_sub	0.90734	0	0.9	0.00016	0	0.000501333
metabat2_HX_surface_bin_.142	metabat2_HX_rhizosphere_bin.36_sub	0.792948	0.006	0.772727	0.005299	0.00909677	0.00754706
metabat2_HX_surface_bin_.142	maxbin2_HX_surface_bin.344_sub	-0.95621	0	-0.954545	5e-06	0	5.875e-05
metabat2_HX_surface_bin_.142	metabat2_HX_surface_bin_.47	0.91247	0	0.909091	0.000106	0	0.000383231
metabat2_HX_surface_bin_.142	maxbin2_HX_rhizosphere_bin.145_sub	-0.877319	0.001	-0.909091	0.000106	0.00195833	0.000383231
metabat2_HX_surface_bin_.142	maxbin2_HX_surface_bin.078	0.792986	0.003	0.754545	0.007282	0.00486207	0.00977869
metabat2_HX_surface_bin_.142	metabat2_HX_surface_bin_76_sub	0.758501	0.009	0.781818	0.004473	0.0120857	0.0070077
metabat2_HX_surface_bin_.142	vamb_HX_surface_bin_vae_9868_sub	0.920069	0	0.918182	6.7e-05	0	0.000349889
metabat2_HX_surface_bin_.142	metabat2_HX_surface_bin_.34	0.960887	0	0.972727	1e-06	0	4.7e-05
metabat2_HX_surface_bin_.142	metabat2_HX_rhizosphere_bin.12	-0.769916	0.002	-0.818182	0.002083	0.00361538	0.00376542
metabat2_HX_surface_bin_.142	metabat2_HX_surface_bin_.103	0.932601	0	0.936364	2.2e-05	0	0.000147714
metabat2_HX_surface_bin_.142	concoct_HX_surface_bin_140_sub	0.868642	0.001	0.844072	0.001086	0.00195833	0.00232009
metabat2_HX_surface_bin_.142	maxbin2_HX_surface_bin.051_sub	0.901294	0	0.918182	6.7e-05	0	0.000349889
metabat2_HX_surface_bin_.142	vamb_HX_surface_bin_vae_992_sub	-0.910044	0	-0.9	0.00016	0	0.000501333
metabat2_HX_surface_bin_.142	concoct_HX_rhizosphere_bin_112	-0.704719	0.02	-0.709091	0.014552	0.022381	0.0170986
metabat2_HX_surface_bin_.142	maxbin2_HX_surface_bin.100_sub	-0.796461	0.007	-0.781818	0.004473	0.0099697	0.0070077
metabat2_HX_surface_bin_.142	metabat2_HX_surface_bin_11_sub	-0.826776	0.002	-0.790909	0.003746	0.00361538	0.00652081
metabat2_HX_surface_bin_.142	metabat2_HX_rhizosphere_bin.52	0.829568	0.001	0.772727	0.005299	0.00195833	0.00754706
metabat2_HX_surface_bin_.142	vamb_HX_rhizosphere_bin_vae_1271	-0.926565	0	-0.909091	0.000106	0	0.000383231
metabat2_HX_surface_bin_.142	maxbin2_HX_surface_bin.009_sub	0.94642	0	0.954545	5e-06	0	5.875e-05
metabat2_HX_surface_bin_.142	vamb_HX_rhizosphere_bin_vae_1482	-0.738258	0.015	-0.736364	0.00976	0.017625	0.0123978
metabat2_HX_surface_bin_.142	metabat2_HX_surface_bin_.101	-0.695739	0.019	-0.7	0.016471	0.0217805	0.0184318
metabat2_HX_surface_bin_.142	vamb_HX_surface_bin_vae_5890	-0.633118	0.043	-0.672727	0.023313	0.043	0.0243491
metabat2_HX_surface_bin_.142	maxbin2_HX_rhizosphere_bin204_sub	-0.879796	0	-0.890909	0.000233	0	0.000684438
metabat2_HX_surface_bin_.142	maxbin2_HX_rhizosphere_bin.008	0.91247	0	0.909091	0.000106	0	0.000383231
metabat2_HX_surface_bin_.142	metabat2_HX_rhizosphere_bin17_sub	0.750432	0.007	0.781818	0.004473	0.0099697	0.0070077
metabat2_HX_surface_bin_.142	concoct_HX_rhizosphere_bin_81	-0.842179	0.004	-0.854545	0.000807	0.00626667	0.00180614
metabat2_HX_surface_bin_.142	maxbin2_HX_surface_bin.010_sub	0.771519	0.003	0.718182	0.0128	0.00486207	0.0154256
metabat2_HX_surface_bin_.142	metabat2_HX_surface_bin_.105_sub	0.691221	0.011	0.681818	0.020843	0.0136053	0.0222641
metabat2_HX_surface_bin_.142	maxbin2_HX_surface_bin.102_sub	-0.855006	0.001	-0.881818	0.00033	0.00195833	0.000848474
metabat2_HX_surface_bin_.142	maxbin2_HX_surface_bin.260	-0.74652	0.013	-0.745455	0.008455	0.0156667	0.0110385
metabat2_HX_surface_bin_.142	maxbin2_HX_surface_bin.077	-0.848661	0	-0.818182	0.002083	0	0.00376542
metabat2_HX_surface_bin_.142	concoct_HX_rhizosphere_bin_214	0.895247	0	0.880771	0.000343	0	0.000848474
metabat2_HX_surface_bin_.142	metabat2_HX_surface_bin_.36_sub	0.852703	0.003	0.827273	0.001677	0.00486207	0.00342691
metabat2_HX_surface_bin_.142	vamb_HX_rhizosphere_bin_vae_884	0.66868	0.035	0.654545	0.028865	0.0365556	0.028865
metabat2_HX_surface_bin_.142	maxbin2_HX_surface_bin.013_sub	0.914382	0	0.936364	2.2e-05	0	0.000147714
metabat2_HX_surface_bin_.142	concoct_HX_rhizosphere_bin_138_sub	-0.664033	0.031	-0.663636	0.025984	0.0338837	0.0265489
metabat2_HX_surface_bin_.142	vamb_HX_surface_bin_vae_1199	-0.886463	0	-0.872727	0.000455	0	0.00106925
metabat2_HX_surface_bin_.142	metabat2_HX_surface_bin_.69	0.768509	0.008	0.763636	0.006233	0.0110588	0.00861621
metabat2_HX_surface_bin_.142	concoct_HX_rhizosphere_bin_137_sub	-0.746127	0.011	-0.772727	0.005299	0.0136053	0.00754706
metabat2_HX_surface_bin_.142	log10-MeHg	-0.684315	0.035	-0.718182	0.0128	0.0365556	0.0154256
metabat2_HX_surface_bin_.73_sub	maxbin2_HX_surface_bin.003	0.715945	0.024	0.672727	0.023313	0.0384	0.0373008
metabat2_HX_surface_bin_.73_sub	concoct_HX_surface_bin_142	-0.695355	0.024	-0.724375	0.011697	0.0384	0.0256
metabat2_HX_surface_bin_.73_sub	metabat2_HX_surface_bin_.128	0.75347	0.014	0.754545	0.007282	0.0373333	0.0233024
metabat2_HX_surface_bin_.73_sub	vamb_HX_rhizosphere_bin_vae_1482	0.784506	0.006	0.672727	0.023313	0.0288	0.0373008
metabat2_HX_surface_bin_.73_sub	metabat2_HX_surface_bin_.101	0.898379	0.001	0.872727	0.000455	0.016	0.00728
metabat2_HX_surface_bin_.73_sub	maxbin2_HX_surface_bin.226	0.820641	0.003	0.781818	0.004473	0.024	0.0233024
metabat2_HX_surface_bin_.73_sub	metabat2_HX_surface_bin_.105_sub	-0.700195	0.024	-0.718182	0.0128	0.0384	0.0256
metabat2_HX_surface_bin_.73_sub	maxbin2_HX_surface_bin.124_sub	0.706164	0.021	0.727273	0.011205	0.0384	0.0256
metabat2_HX_surface_bin_.73_sub	vamb_HX_rhizosphere_bin_vae_884	-0.741378	0.009	-0.781818	0.004473	0.0288	0.0233024
metabat2_HX_surface_bin_.73_sub	concoct_HX_rhizosphere_bin_137_sub	0.776487	0.009	0.763636	0.006233	0.0288	0.0233024
maxbin2_HX_rhizosphere_bin006	maxbin2_HX_surface_bin.039	0.941828	0	0.918182	6.7e-05	0	0.000196533
maxbin2_HX_rhizosphere_bin006	maxbin2_HX_surface_bin024_sub	0.942088	0	0.945455	1.1e-05	0	4.4e-05
maxbin2_HX_rhizosphere_bin006	maxbin2_HX_surface_bin340_sub	0.834368	0	0.798199	0.003229	0	0.00473587
maxbin2_HX_rhizosphere_bin006	vamb_HX_rhizosphere_bin_vae_893_sub	-0.630362	0.037	-0.690909	0.018565	0.0378605	0.019449
maxbin2_HX_rhizosphere_bin006	metabat2_HX_surface_bin_.55	0.981202	0	0.972727	1e-06	0	6.28571428571429e-06
maxbin2_HX_rhizosphere_bin006	metabat2_HX_rhizosphere_bin.33_sub	0.966879	0	0.954545	5e-06	0	2.44444444444444e-05
maxbin2_HX_rhizosphere_bin006	metabat2_HX_rhizosphere_bin.36_sub	0.896564	0	0.863636	0.000612	0	0.0013464
maxbin2_HX_rhizosphere_bin006	maxbin2_HX_surface_bin.344_sub	-0.914431	0	-0.927273	4e-05	0	0.000125714
maxbin2_HX_rhizosphere_bin006	metabat2_HX_surface_bin_.47	0.985325	0	0.981818	0	0	0
maxbin2_HX_rhizosphere_bin006	maxbin2_HX_rhizosphere_bin.145_sub	-0.835976	0.001	-0.881818	0.00033	0.00176	0.000764211
maxbin2_HX_rhizosphere_bin006	maxbin2_HX_surface_bin.078	0.854205	0	0.809091	0.002559	0	0.00417022
maxbin2_HX_rhizosphere_bin006	metabat2_HX_surface_bin_76_sub	0.727532	0.012	0.754545	0.007282	0.0150857	0.00915451
maxbin2_HX_rhizosphere_bin006	vamb_HX_surface_bin_vae_9868_sub	0.993734	0	0.990909	0	0	0
maxbin2_HX_rhizosphere_bin006	metabat2_HX_surface_bin_.34	0.993132	0	0.990909	0	0	0
maxbin2_HX_rhizosphere_bin006	metabat2_HX_rhizosphere_bin.12	-0.794862	0.002	-0.854545	0.000807	0.00314286	0.001614
maxbin2_HX_rhizosphere_bin006	metabat2_HX_surface_bin_.103	0.981202	0	0.972727	1e-06	0	6.28571428571429e-06
maxbin2_HX_rhizosphere_bin006	concoct_HX_surface_bin_140_sub	0.77934	0.006	0.779849	0.004643	0.00825	0.00638413
maxbin2_HX_rhizosphere_bin006	maxbin2_HX_surface_bin.051_sub	0.943335	0	0.945455	1.1e-05	0	4.4e-05
maxbin2_HX_rhizosphere_bin006	vamb_HX_surface_bin_vae_992_sub	-0.898431	0	-0.909091	0.000106	0	0.0002915
maxbin2_HX_rhizosphere_bin006	concoct_HX_rhizosphere_bin_112	-0.637223	0.038	-0.645455	0.031963	0.038	0.031963
maxbin2_HX_rhizosphere_bin006	maxbin2_HX_surface_bin.100_sub	-0.710358	0.018	-0.718182	0.0128	0.0214054	0.0148211
maxbin2_HX_rhizosphere_bin006	metabat2_HX_surface_bin_11_sub	-0.800646	0.005	-0.781818	0.004473	0.00709677	0.00634877
maxbin2_HX_rhizosphere_bin006	metabat2_HX_rhizosphere_bin.52	0.841909	0.001	0.809091	0.002559	0.00176	0.00417022
maxbin2_HX_rhizosphere_bin006	vamb_HX_rhizosphere_bin_vae_1271	-0.944277	0	-0.954545	5e-06	0	2.44444444444444e-05
maxbin2_HX_rhizosphere_bin006	vamb_HX_rhizosphere_bin_vae_1482	-0.706327	0.009	-0.7	0.016471	0.0116471	0.0176762
maxbin2_HX_rhizosphere_bin006	metabat2_HX_surface_bin_.101	-0.62735	0.035	-0.645455	0.031963	0.0366667	0.031963
maxbin2_HX_rhizosphere_bin006	metabat2_HX_rhizosphere_bin.67	-0.710029	0.025	-0.727273	0.011205	0.0275	0.0133249
maxbin2_HX_rhizosphere_bin006	maxbin2_HX_rhizosphere_bin204_sub	-0.842246	0	-0.890909	0.000233	0	0.000569556
maxbin2_HX_rhizosphere_bin006	maxbin2_HX_rhizosphere_bin.008	0.985325	0	0.981818	0	0	0
maxbin2_HX_rhizosphere_bin006	metabat2_HX_rhizosphere_bin17_sub	0.773914	0.009	0.8	0.00311	0.0116471	0.00471862
maxbin2_HX_rhizosphere_bin006	concoct_HX_rhizosphere_bin_81	-0.809489	0.003	-0.836364	0.001333	0.00455172	0.00255009
maxbin2_HX_rhizosphere_bin006	maxbin2_HX_surface_bin.010_sub	0.857853	0.002	0.809091	0.002559	0.00314286	0.00417022
maxbin2_HX_rhizosphere_bin006	maxbin2_HX_surface_bin.102_sub	-0.884718	0.002	-0.9	0.00016	0.00314286	0.000414118
maxbin2_HX_rhizosphere_bin006	maxbin2_HX_surface_bin.035	0.68364	0.025	0.706452	0.015092	0.0275	0.0170269
maxbin2_HX_rhizosphere_bin006	maxbin2_HX_surface_bin.260	-0.835924	0.001	-0.8	0.00311	0.00176	0.00471862
maxbin2_HX_rhizosphere_bin006	maxbin2_HX_surface_bin.077	-0.792852	0.005	-0.772727	0.005299	0.00709677	0.00706533
maxbin2_HX_rhizosphere_bin006	concoct_HX_rhizosphere_bin_214	0.813473	0.001	0.825723	0.001742	0.00176	0.00319367
maxbin2_HX_rhizosphere_bin006	metabat2_HX_surface_bin_.36_sub	0.954654	0	0.936364	2.2e-05	0	8.06666666666667e-05
maxbin2_HX_rhizosphere_bin006	maxbin2_HX_surface_bin.013_sub	0.967153	0	0.981818	0	0	0
maxbin2_HX_rhizosphere_bin006	concoct_HX_rhizosphere_bin_138_sub	-0.714609	0.023	-0.754545	0.007282	0.0266316	0.00915451
maxbin2_HX_rhizosphere_bin006	vamb_HX_surface_bin_vae_1199	-0.912898	0	-0.927273	4e-05	0	0.000125714
maxbin2_HX_rhizosphere_bin006	metabat2_HX_surface_bin_.69	0.872125	0.001	0.854545	0.000807	0.00176	0.001614
maxbin2_HX_rhizosphere_bin006	concoct_HX_rhizosphere_bin_137_sub	-0.676517	0.029	-0.727273	0.011205	0.031122	0.0133249
maxbin2_HX_rhizosphere_bin006	log10-MeHg	-0.702548	0.018	-0.7	0.016471	0.0214054	0.0176762
maxbin2_HX_surface_bin.039	maxbin2_HX_surface_bin024_sub	0.922101	0	0.918182	6.7e-05	0	0.000172286
maxbin2_HX_surface_bin.039	maxbin2_HX_surface_bin340_sub	0.915431	0	0.908295	0.00011	0	0.000264
maxbin2_HX_surface_bin.039	metabat2_HX_surface_bin_.55	0.942122	0	0.918182	6.7e-05	0	0.000172286
maxbin2_HX_surface_bin.039	metabat2_HX_rhizosphere_bin.33_sub	0.928694	0	0.9	0.00016	0	0.00032
maxbin2_HX_surface_bin.039	metabat2_HX_rhizosphere_bin.36_sub	0.974723	0	0.972727	1e-06	0	1.8e-05
maxbin2_HX_surface_bin.039	maxbin2_HX_surface_bin.344_sub	-0.76546	0.006	-0.736364	0.00976	0.009	0.0130133
maxbin2_HX_surface_bin.039	metabat2_HX_surface_bin_.47	0.946246	0	0.927273	4e-05	0	0.000172286
maxbin2_HX_surface_bin.039	maxbin2_HX_rhizosphere_bin.145_sub	-0.649301	0.036	-0.663636	0.025984	0.0370286	0.029232
maxbin2_HX_surface_bin.039	maxbin2_HX_surface_bin.078	0.932365	0.001	0.918182	6.7e-05	0.00171429	0.000172286
maxbin2_HX_surface_bin.039	vamb_HX_surface_bin_vae_9868_sub	0.954654	0	0.936364	2.2e-05	0	0.000172286
maxbin2_HX_surface_bin.039	metabat2_HX_surface_bin_.34	0.914973	0.001	0.881818	0.00033	0.00171429	0.000625263
maxbin2_HX_surface_bin.039	metabat2_HX_rhizosphere_bin.12	-0.73669	0.009	-0.772727	0.005299	0.0124615	0.00763056
maxbin2_HX_surface_bin.039	metabat2_HX_surface_bin_.103	0.942122	0	0.918182	6.7e-05	0	0.000172286
maxbin2_HX_surface_bin.039	concoct_HX_surface_bin_140_sub	0.708106	0.016	0.697277	0.017079	0.0205714	0.0212015
maxbin2_HX_surface_bin.039	maxbin2_HX_surface_bin.051_sub	0.924243	0.001	0.918182	6.7e-05	0.00171429	0.000172286
maxbin2_HX_surface_bin.039	vamb_HX_surface_bin_vae_992_sub	-0.798155	0.004	-0.772727	0.005299	0.00626087	0.00763056
maxbin2_HX_surface_bin.039	metabat2_HX_surface_bin_11_sub	-0.70037	0.018	-0.645455	0.031963	0.0223448	0.0338432
maxbin2_HX_surface_bin.039	metabat2_HX_rhizosphere_bin.52	0.920069	0	0.918182	6.7e-05	0	0.000172286
maxbin2_HX_surface_bin.039	vamb_HX_rhizosphere_bin_vae_1271	-0.906093	0.001	-0.9	0.00016	0.00171429	0.00032
maxbin2_HX_surface_bin.039	maxbin2_HX_surface_bin.009_sub	0.941828	0	0.918182	6.7e-05	0	0.000172286
maxbin2_HX_surface_bin.039	vamb_HX_rhizosphere_bin_vae_1482	-0.68634	0.022	-0.672727	0.023313	0.0255484	0.0270732
maxbin2_HX_surface_bin.039	metabat2_HX_rhizosphere_bin.67	-0.645746	0.034	-0.672727	0.023313	0.0370286	0.0270732
maxbin2_HX_surface_bin.039	maxbin2_HX_rhizosphere_bin204_sub	-0.764086	0.015	-0.781818	0.004473	0.02	0.00700122
maxbin2_HX_surface_bin.039	maxbin2_HX_rhizosphere_bin.008	0.946246	0	0.927273	4e-05	0	0.000172286
maxbin2_HX_surface_bin.039	metabat2_HX_rhizosphere_bin17_sub	0.647061	0.032	0.636364	0.035287	0.036	0.0362952
maxbin2_HX_surface_bin.039	concoct_HX_rhizosphere_bin_81	-0.64493	0.035	-0.645455	0.031963	0.0370286	0.0338432
maxbin2_HX_surface_bin.039	maxbin2_HX_surface_bin.010_sub	0.936013	0	0.918182	6.7e-05	0	0.000172286
maxbin2_HX_surface_bin.039	maxbin2_HX_surface_bin.102_sub	-0.784442	0.007	-0.763636	0.006233	0.01008	0.00863031
maxbin2_HX_surface_bin.039	maxbin2_HX_surface_bin.035	0.833582	0.003	0.871596	0.000472	0.00490909	0.000809143
maxbin2_HX_surface_bin.039	maxbin2_HX_surface_bin.260	-0.855016	0	-0.827273	0.001677	0	0.00274418
maxbin2_HX_surface_bin.039	concoct_HX_rhizosphere_bin_214	0.722438	0.019	0.715626	0.013276	0.0228	0.0170691
maxbin2_HX_surface_bin.039	metabat2_HX_surface_bin_.36_sub	0.993734	0	0.990909	0	0	0
maxbin2_HX_surface_bin.039	maxbin2_HX_surface_bin.013_sub	0.908981	0.001	0.9	0.00016	0.00171429	0.00032
maxbin2_HX_surface_bin.039	vamb_HX_surface_bin_vae_1199	-0.874713	0.001	-0.872727	0.000455	0.00171429	0.000809143
maxbin2_HX_surface_bin.039	metabat2_HX_surface_bin_.69	0.950285	0	0.963636	2e-06	0	2.4e-05
maxbin2_HX_surface_bin024_sub	maxbin2_HX_surface_bin340_sub	0.840447	0.002	0.807373	0.002657	0.00421053	0.0042512
maxbin2_HX_surface_bin024_sub	metabat2_HX_surface_bin_.55	0.960887	0	0.972727	1e-06	0	1.33333333333333e-05
maxbin2_HX_surface_bin024_sub	metabat2_HX_rhizosphere_bin.33_sub	0.880989	0.001	0.863636	0.000612	0.00266667	0.00153
maxbin2_HX_surface_bin024_sub	metabat2_HX_rhizosphere_bin.36_sub	0.871665	0	0.863636	0.000612	0	0.00153
maxbin2_HX_surface_bin024_sub	maxbin2_HX_surface_bin.344_sub	-0.827663	0.005	-0.845455	0.001045	0.008	0.00209
maxbin2_HX_surface_bin024_sub	metabat2_HX_surface_bin_.47	0.956763	0	0.963636	2e-06	0	1.33333333333333e-05
maxbin2_HX_surface_bin024_sub	maxbin2_HX_rhizosphere_bin.145_sub	-0.785644	0.008	-0.8	0.00311	0.0118519	0.00478462
maxbin2_HX_surface_bin024_sub	maxbin2_HX_surface_bin.078	0.87399	0.001	0.872727	0.000455	0.00266667	0.0013
maxbin2_HX_surface_bin024_sub	vamb_HX_surface_bin_vae_9868_sub	0.948354	0	0.954545	5e-06	0	2.85714285714286e-05
maxbin2_HX_surface_bin024_sub	metabat2_HX_surface_bin_.34	0.914501	0	0.909091	0.000106	0	0.000424
maxbin2_HX_surface_bin024_sub	metabat2_HX_rhizosphere_bin.12	-0.737926	0.01	-0.781818	0.004473	0.0142857	0.00639
maxbin2_HX_surface_bin024_sub	metabat2_HX_surface_bin_.103	0.960887	0	0.972727	1e-06	0	1.33333333333333e-05
maxbin2_HX_surface_bin024_sub	concoct_HX_surface_bin_140_sub	0.685451	0.02	0.660578	0.026929	0.0258065	0.0299211
maxbin2_HX_surface_bin024_sub	maxbin2_HX_surface_bin.051_sub	0.971898	0	0.963636	2e-06	0	1.33333333333333e-05
maxbin2_HX_surface_bin024_sub	vamb_HX_surface_bin_vae_992_sub	-0.794178	0.004	-0.818182	0.002083	0.00666667	0.00362261
maxbin2_HX_surface_bin024_sub	concoct_HX_rhizosphere_bin_112	-0.645305	0.047	-0.663636	0.025984	0.048	0.029696
maxbin2_HX_surface_bin024_sub	maxbin2_HX_surface_bin.100_sub	-0.661497	0.042	-0.618182	0.042646	0.0464865	0.0437395
maxbin2_HX_surface_bin024_sub	metabat2_HX_surface_bin_11_sub	-0.686161	0.031	-0.690909	0.018565	0.0364706	0.0232063
maxbin2_HX_surface_bin024_sub	metabat2_HX_rhizosphere_bin.52	0.878921	0.002	0.881818	0.00033	0.00421053	0.0011
maxbin2_HX_surface_bin024_sub	vamb_HX_rhizosphere_bin_vae_1271	-0.875545	0	-0.881818	0.00033	0	0.0011
maxbin2_HX_surface_bin024_sub	maxbin2_HX_surface_bin.009_sub	0.942088	0	0.945455	1.1e-05	0	5.5e-05
maxbin2_HX_surface_bin024_sub	vamb_HX_rhizosphere_bin_vae_1482	-0.695647	0.025	-0.709091	0.014552	0.03125	0.0194027
maxbin2_HX_surface_bin024_sub	metabat2_HX_rhizosphere_bin.67	-0.779332	0.006	-0.790909	0.003746	0.00923077	0.00554963
maxbin2_HX_surface_bin024_sub	maxbin2_HX_rhizosphere_bin204_sub	-0.838605	0.002	-0.854545	0.000807	0.00421053	0.00179333
maxbin2_HX_surface_bin024_sub	maxbin2_HX_rhizosphere_bin.008	0.956763	0	0.963636	2e-06	0	1.33333333333333e-05
maxbin2_HX_surface_bin024_sub	metabat2_HX_rhizosphere_bin17_sub	0.631622	0.048	0.654545	0.028865	0.048	0.0312054
maxbin2_HX_surface_bin024_sub	concoct_HX_rhizosphere_bin_81	-0.7828	0.003	-0.818182	0.002083	0.00571429	0.00362261
maxbin2_HX_surface_bin024_sub	maxbin2_HX_surface_bin.010_sub	0.839276	0.004	0.809091	0.002559	0.00666667	0.0042512
maxbin2_HX_surface_bin024_sub	maxbin2_HX_surface_bin.102_sub	-0.838239	0.002	-0.854545	0.000807	0.00421053	0.00179333
maxbin2_HX_surface_bin024_sub	maxbin2_HX_surface_bin.035	0.654623	0.042	0.669753	0.024164	0.0464865	0.0284282
maxbin2_HX_surface_bin024_sub	maxbin2_HX_surface_bin.260	-0.845674	0.003	-0.845455	0.001045	0.00571429	0.00209
maxbin2_HX_surface_bin024_sub	concoct_HX_rhizosphere_bin_214	0.712056	0.02	0.697277	0.017079	0.0258065	0.0220374
maxbin2_HX_surface_bin024_sub	metabat2_HX_surface_bin_.36_sub	0.934927	0	0.936364	2.2e-05	0	9.77777777777778e-05
maxbin2_HX_surface_bin024_sub	maxbin2_HX_surface_bin.013_sub	0.974936	0	0.963636	2e-06	0	1.33333333333333e-05
maxbin2_HX_surface_bin024_sub	concoct_HX_rhizosphere_bin_138_sub	-0.677649	0.031	-0.718182	0.0128	0.0364706	0.0176552
maxbin2_HX_surface_bin024_sub	vamb_HX_surface_bin_vae_1199	-0.809493	0.004	-0.827273	0.001677	0.00666667	0.00319429
maxbin2_HX_surface_bin024_sub	metabat2_HX_surface_bin_.69	0.896103	0.001	0.872727	0.000455	0.00266667	0.0013
maxbin2_HX_surface_bin024_sub	concoct_HX_rhizosphere_bin_137_sub	-0.620917	0.043	-0.645455	0.031963	0.0464865	0.0336453
maxbin2_HX_surface_bin024_sub	log10-MeHg	-0.717882	0.013	-0.681818	0.020843	0.017931	0.0252642
metabat2_HX_surface_bin_10_sub	metabat2_HX_surface_bin_.62	-0.66813	0.046	-0.7	0.016471	0.046	0.016471
maxbin2_HX_surface_bin340_sub	metabat2_HX_surface_bin_.55	0.813842	0.001	0.770675	0.005501	0.00223077	0.00839626
maxbin2_HX_surface_bin340_sub	metabat2_HX_rhizosphere_bin.33_sub	0.897737	0.001	0.880771	0.000343	0.00223077	0.00248675
maxbin2_HX_surface_bin340_sub	metabat2_HX_rhizosphere_bin.36_sub	0.869483	0.002	0.862422	0.000635	0.003625	0.00306917
maxbin2_HX_surface_bin340_sub	maxbin2_HX_surface_bin.344_sub	-0.655222	0.033	-0.623879	0.040235	0.0368077	0.0448775
maxbin2_HX_surface_bin340_sub	metabat2_HX_surface_bin_.47	0.860973	0.002	0.834898	0.001385	0.003625	0.00365136
maxbin2_HX_surface_bin340_sub	maxbin2_HX_surface_bin.078	0.874698	0	0.853247	0.000838	0	0.00347171
maxbin2_HX_surface_bin340_sub	vamb_HX_surface_bin_vae_9868_sub	0.868501	0.001	0.844072	0.001086	0.00223077	0.00349933
maxbin2_HX_surface_bin340_sub	metabat2_HX_surface_bin_.34	0.820441	0.001	0.779849	0.004643	0.00223077	0.008236
maxbin2_HX_surface_bin340_sub	metabat2_HX_rhizosphere_bin.12	-0.655946	0.031	-0.669753	0.024164	0.0368077	0.0291982
maxbin2_HX_surface_bin340_sub	metabat2_HX_surface_bin_.103	0.813842	0.003	0.770675	0.005501	0.00511765	0.00839626
maxbin2_HX_surface_bin340_sub	concoct_HX_surface_bin_140_sub	0.78122	0.004	0.787037	0.004044	0.00644444	0.008236
maxbin2_HX_surface_bin340_sub	maxbin2_HX_surface_bin.051_sub	0.80596	0	0.7615	0.006469	0	0.00938005
maxbin2_HX_surface_bin340_sub	vamb_HX_surface_bin_vae_992_sub	-0.706266	0.014	-0.669753	0.024164	0.0176522	0.0291982
maxbin2_HX_surface_bin340_sub	metabat2_HX_rhizosphere_bin.52	0.849351	0	0.844072	0.001086	0	0.00349933
maxbin2_HX_surface_bin340_sub	vamb_HX_rhizosphere_bin_vae_1271	-0.795141	0.008	-0.779849	0.004643	0.0105455	0.008236
maxbin2_HX_surface_bin340_sub	maxbin2_HX_surface_bin.009_sub	0.834368	0	0.798199	0.003229	0	0.00780342
maxbin2_HX_surface_bin340_sub	maxbin2_HX_rhizosphere_bin204_sub	-0.641442	0.047	-0.633054	0.036555	0.0486786	0.0424038
maxbin2_HX_surface_bin340_sub	maxbin2_HX_rhizosphere_bin.008	0.860973	0.001	0.834898	0.001385	0.00223077	0.00365136
maxbin2_HX_surface_bin340_sub	maxbin2_HX_surface_bin.010_sub	0.981795	0	0.990867	0	0	0
maxbin2_HX_surface_bin340_sub	maxbin2_HX_surface_bin.102_sub	-0.770421	0.005	-0.724801	0.011623	0.00725	0.0153212
maxbin2_HX_surface_bin340_sub	maxbin2_HX_surface_bin.035	0.883836	0.001	0.916667	7.2e-05	0.00223077	0.000696
maxbin2_HX_surface_bin340_sub	maxbin2_HX_surface_bin.260	-0.661057	0.032	-0.614705	0.044165	0.0368077	0.0474365
maxbin2_HX_surface_bin340_sub	concoct_HX_rhizosphere_bin_214	0.774163	0.006	0.777778	0.004828	0.00828571	0.008236
maxbin2_HX_surface_bin340_sub	metabat2_HX_surface_bin_.36_sub	0.92296	0	0.91747	6.9e-05	0	0.000696
maxbin2_HX_surface_bin340_sub	maxbin2_HX_surface_bin.013_sub	0.82684	0.002	0.789024	0.003889	0.003625	0.008236
maxbin2_HX_surface_bin340_sub	vamb_HX_surface_bin_vae_1199	-0.762595	0.005	-0.752325	0.007557	0.00725	0.0104359
maxbin2_HX_surface_bin340_sub	metabat2_HX_surface_bin_.69	0.869483	0	0.862422	0.000635	0	0.00306917
vamb_HX_rhizosphere_bin_vae_893_sub	metabat2_HX_rhizosphere_bin.33_sub	-0.662035	0.039	-0.727273	0.011205	0.046125	0.020169
vamb_HX_rhizosphere_bin_vae_893_sub	maxbin2_HX_rhizosphere_bin.145_sub	0.634758	0.049	0.718182	0.0128	0.049	0.0209455
vamb_HX_rhizosphere_bin_vae_893_sub	metabat2_HX_surface_bin_76_sub	-0.896737	0	-0.918182	6.7e-05	0	0.000603
vamb_HX_rhizosphere_bin_vae_893_sub	metabat2_HX_surface_bin_.34	-0.666916	0.041	-0.727273	0.011205	0.046125	0.020169
vamb_HX_rhizosphere_bin_vae_893_sub	metabat2_HX_rhizosphere_bin.12	0.656201	0.036	0.681818	0.020843	0.046125	0.0250116
vamb_HX_rhizosphere_bin_vae_893_sub	concoct_HX_surface_bin_140_sub	-0.681016	0.032	-0.697277	0.017079	0.046125	0.0236478
vamb_HX_rhizosphere_bin_vae_893_sub	vamb_HX_surface_bin_vae_992_sub	0.652126	0.039	0.7	0.016471	0.046125	0.0236478
vamb_HX_rhizosphere_bin_vae_893_sub	metabat2_HX_surface_bin_.101	0.803381	0.006	0.781818	0.004473	0.021	0.0161028
vamb_HX_rhizosphere_bin_vae_893_sub	vamb_HX_surface_bin_vae_5890	0.878427	0	0.845455	0.001045	0	0.0047025
vamb_HX_rhizosphere_bin_vae_893_sub	maxbin2_HX_surface_bin.226	0.674077	0.031	0.618182	0.042646	0.046125	0.0451546
vamb_HX_rhizosphere_bin_vae_893_sub	metabat2_HX_rhizosphere_bin17_sub	-0.867604	0	-0.918182	6.7e-05	0	0.000603
vamb_HX_rhizosphere_bin_vae_893_sub	metabat2_HX_surface_bin_.105_sub	-0.744082	0.007	-0.681818	0.020843	0.021	0.0250116
vamb_HX_rhizosphere_bin_vae_893_sub	maxbin2_HX_surface_bin.102_sub	0.717485	0.02	0.745455	0.008455	0.04	0.020169
vamb_HX_rhizosphere_bin_vae_893_sub	maxbin2_HX_surface_bin.077	0.677132	0.026	0.727273	0.011205	0.046125	0.020169
vamb_HX_rhizosphere_bin_vae_893_sub	concoct_HX_rhizosphere_bin_214	-0.722678	0.017	-0.752325	0.007557	0.03825	0.020169
vamb_HX_rhizosphere_bin_vae_893_sub	vamb_HX_rhizosphere_bin_vae_884	-0.737522	0.01	-0.672727	0.023313	0.0257143	0.0262271
vamb_HX_rhizosphere_bin_vae_893_sub	concoct_HX_rhizosphere_bin_137_sub	0.824871	0.005	0.845455	0.001045	0.021	0.0047025
metabat2_HX_surface_bin_.55	metabat2_HX_rhizosphere_bin.33_sub	0.922134	0	0.890909	0.000233	0	0.000718417
metabat2_HX_surface_bin_.55	metabat2_HX_rhizosphere_bin.36_sub	0.915656	0	0.890909	0.000233	0	0.000718417
metabat2_HX_surface_bin_.55	maxbin2_HX_surface_bin.344_sub	-0.881814	0	-0.881818	0.00033	0	0.000872143
metabat2_HX_surface_bin_.55	metabat2_HX_surface_bin_.47	0.966527	0	0.954545	5e-06	0	2.64285714285714e-05
metabat2_HX_surface_bin_.55	maxbin2_HX_rhizosphere_bin.145_sub	-0.797093	0.004	-0.827273	0.001677	0.00643478	0.00295471
metabat2_HX_surface_bin_.55	maxbin2_HX_surface_bin.078	0.885829	0.001	0.854545	0.000807	0.0017619	0.00157153
metabat2_HX_surface_bin_.55	metabat2_HX_surface_bin_76_sub	0.666265	0.021	0.681818	0.020843	0.0235455	0.0226821
metabat2_HX_surface_bin_.55	vamb_HX_surface_bin_vae_9868_sub	0.974936	0	0.963636	2e-06	0	2.46666666666667e-05
metabat2_HX_surface_bin_.55	metabat2_HX_surface_bin_.34	0.967774	0	0.954545	5e-06	0	2.64285714285714e-05
metabat2_HX_surface_bin_.55	metabat2_HX_rhizosphere_bin.12	-0.741866	0.012	-0.781818	0.004473	0.0148	0.00689588
metabat2_HX_surface_bin_.55	concoct_HX_surface_bin_140_sub	0.709554	0.011	0.688102	0.019248	0.0140345	0.0215811
metabat2_HX_surface_bin_.55	maxbin2_HX_surface_bin.051_sub	0.968693	0	0.981818	0	0	0
metabat2_HX_surface_bin_.55	vamb_HX_surface_bin_vae_992_sub	-0.859953	0.001	-0.854545	0.000807	0.0017619	0.00157153
metabat2_HX_surface_bin_.55	concoct_HX_rhizosphere_bin_112	-0.643195	0.034	-0.654545	0.028865	0.034	0.0296668
metabat2_HX_surface_bin_.55	maxbin2_HX_surface_bin.100_sub	-0.643072	0.031	-0.627273	0.038845	0.0327714	0.038845
metabat2_HX_surface_bin_.55	metabat2_HX_surface_bin_11_sub	-0.762168	0.006	-0.727273	0.011205	0.00925	0.015355
metabat2_HX_surface_bin_.55	metabat2_HX_rhizosphere_bin.52	0.873533	0	0.854545	0.000807	0	0.00157153
metabat2_HX_surface_bin_.55	vamb_HX_rhizosphere_bin_vae_1271	-0.897842	0	-0.890909	0.000233	0	0.000718417
metabat2_HX_surface_bin_.55	maxbin2_HX_surface_bin.009_sub	0.981202	0	0.972727	1e-06	0	1.85e-05
metabat2_HX_surface_bin_.55	vamb_HX_rhizosphere_bin_vae_1482	-0.699767	0.02	-0.690909	0.018565	0.023125	0.0214658
metabat2_HX_surface_bin_.55	metabat2_HX_rhizosphere_bin.67	-0.704755	0.019	-0.718182	0.0128	0.0226774	0.016331
metabat2_HX_surface_bin_.55	maxbin2_HX_rhizosphere_bin204_sub	-0.816888	0.001	-0.854545	0.000807	0.0017619	0.00157153
metabat2_HX_surface_bin_.55	maxbin2_HX_rhizosphere_bin.008	0.966527	0	0.954545	5e-06	0	2.64285714285714e-05
metabat2_HX_surface_bin_.55	metabat2_HX_rhizosphere_bin17_sub	0.71249	0.007	0.718182	0.0128	0.00959259	0.016331
metabat2_HX_surface_bin_.55	concoct_HX_rhizosphere_bin_81	-0.790397	0.002	-0.809091	0.002559	0.00336364	0.00430377
metabat2_HX_surface_bin_.55	maxbin2_HX_surface_bin.010_sub	0.838062	0.001	0.781818	0.004473	0.0017619	0.00689588
metabat2_HX_surface_bin_.55	maxbin2_HX_surface_bin.102_sub	-0.853094	0	-0.854545	0.000807	0	0.00157153
metabat2_HX_surface_bin_.55	maxbin2_HX_surface_bin.035	0.657035	0.032	0.669753	0.024164	0.0328889	0.0255448
metabat2_HX_surface_bin_.55	maxbin2_HX_surface_bin.260	-0.902444	0	-0.890909	0.000233	0	0.000718417
metabat2_HX_surface_bin_.55	maxbin2_HX_surface_bin.077	-0.747409	0.008	-0.709091	0.014552	0.0105714	0.0179475
metabat2_HX_surface_bin_.55	concoct_HX_rhizosphere_bin_214	0.743688	0.007	0.733976	0.010125	0.00959259	0.014985
metabat2_HX_surface_bin_.55	metabat2_HX_surface_bin_.36_sub	0.948682	0	0.927273	4e-05	0	0.000185
metabat2_HX_surface_bin_.55	maxbin2_HX_surface_bin.013_sub	0.948354	0	0.954545	5e-06	0	2.64285714285714e-05
metabat2_HX_surface_bin_.55	concoct_HX_rhizosphere_bin_138_sub	-0.667879	0.026	-0.690909	0.018565	0.0282941	0.0214658
metabat2_HX_surface_bin_.55	vamb_HX_surface_bin_vae_1199	-0.849016	0	-0.845455	0.001045	0	0.00193325
metabat2_HX_surface_bin_.55	metabat2_HX_surface_bin_.69	0.891217	0	0.881818	0.00033	0	0.000872143
metabat2_HX_surface_bin_.55	log10-MeHg	-0.721934	0.007	-0.727273	0.011205	0.00959259	0.015355
maxbin2_HX_surface_bin.003	metabat2_HX_surface_bin_.128	0.747924	0.007	0.763636	0.006233	0.007	0.006233
metabat2_HX_rhizosphere_bin.33_sub	metabat2_HX_rhizosphere_bin.36_sub	0.884339	0	0.845455	0.001045	0	0.001881
metabat2_HX_rhizosphere_bin.33_sub	maxbin2_HX_surface_bin.344_sub	-0.864578	0.003	-0.863636	0.000612	0.00469565	0.001524
metabat2_HX_rhizosphere_bin.33_sub	metabat2_HX_surface_bin_.47	0.950172	0	0.936364	2.2e-05	0	0.0001584
metabat2_HX_rhizosphere_bin.33_sub	maxbin2_HX_rhizosphere_bin.145_sub	-0.812248	0.002	-0.863636	0.000612	0.00342857	0.001524
metabat2_HX_rhizosphere_bin.33_sub	maxbin2_HX_surface_bin.078	0.807135	0.002	0.745455	0.008455	0.00342857	0.00981871
metabat2_HX_rhizosphere_bin.33_sub	metabat2_HX_surface_bin_76_sub	0.768042	0.006	0.809091	0.002559	0.00864	0.0038385
metabat2_HX_rhizosphere_bin.33_sub	vamb_HX_surface_bin_vae_9868_sub	0.973439	0	0.963636	2e-06	0	3.6e-05
metabat2_HX_rhizosphere_bin.33_sub	metabat2_HX_surface_bin_.34	0.973439	0	0.963636	2e-06	0	3.6e-05
metabat2_HX_rhizosphere_bin.33_sub	metabat2_HX_rhizosphere_bin.12	-0.725032	0.013	-0.781818	0.004473	0.014625	0.00619338
metabat2_HX_rhizosphere_bin.33_sub	metabat2_HX_surface_bin_.103	0.922134	0	0.890909	0.000233	0	0.000699
metabat2_HX_rhizosphere_bin.33_sub	concoct_HX_surface_bin_140_sub	0.840602	0	0.862422	0.000635	0	0.001524
metabat2_HX_rhizosphere_bin.33_sub	maxbin2_HX_surface_bin.051_sub	0.877708	0	0.854545	0.000807	0	0.00181575
metabat2_HX_rhizosphere_bin.33_sub	vamb_HX_surface_bin_vae_992_sub	-0.84972	0.003	-0.845455	0.001045	0.00469565	0.001881
metabat2_HX_rhizosphere_bin.33_sub	maxbin2_HX_surface_bin.100_sub	-0.732707	0.011	-0.754545	0.007282	0.0132	0.00903972
metabat2_HX_rhizosphere_bin.33_sub	metabat2_HX_surface_bin_11_sub	-0.751935	0.011	-0.718182	0.0128	0.0132	0.0135529
metabat2_HX_rhizosphere_bin.33_sub	metabat2_HX_rhizosphere_bin.52	0.794839	0.005	0.745455	0.008455	0.0075	0.00981871
metabat2_HX_rhizosphere_bin.33_sub	vamb_HX_rhizosphere_bin_vae_1271	-0.917632	0	-0.918182	6.7e-05	0	0.0003015
metabat2_HX_rhizosphere_bin.33_sub	maxbin2_HX_surface_bin.009_sub	0.966879	0	0.954545	5e-06	0	6e-05
metabat2_HX_rhizosphere_bin.33_sub	metabat2_HX_rhizosphere_bin.67	-0.640762	0.041	-0.654545	0.028865	0.041	0.028865
metabat2_HX_rhizosphere_bin.33_sub	maxbin2_HX_rhizosphere_bin204_sub	-0.776412	0.012	-0.809091	0.002559	0.0139355	0.0038385
metabat2_HX_rhizosphere_bin.33_sub	maxbin2_HX_rhizosphere_bin.008	0.950172	0	0.936364	2.2e-05	0	0.0001584
metabat2_HX_rhizosphere_bin.33_sub	metabat2_HX_rhizosphere_bin17_sub	0.808158	0.002	0.845455	0.001045	0.00342857	0.001881
metabat2_HX_rhizosphere_bin.33_sub	concoct_HX_rhizosphere_bin_81	-0.738089	0.01	-0.754545	0.007282	0.0132	0.00903972
metabat2_HX_rhizosphere_bin.33_sub	maxbin2_HX_surface_bin.010_sub	0.918953	0	0.890909	0.000233	0	0.000699
metabat2_HX_rhizosphere_bin.33_sub	maxbin2_HX_surface_bin.102_sub	-0.841966	0.002	-0.845455	0.001045	0.00342857	0.001881
metabat2_HX_rhizosphere_bin.33_sub	maxbin2_HX_surface_bin.035	0.755585	0.009	0.789024	0.003889	0.0124615	0.00560016
metabat2_HX_rhizosphere_bin.33_sub	maxbin2_HX_surface_bin.260	-0.747532	0.011	-0.681818	0.020843	0.0132	0.0214385
metabat2_HX_rhizosphere_bin.33_sub	maxbin2_HX_surface_bin.077	-0.821761	0.001	-0.818182	0.002083	0.00211765	0.00340855
metabat2_HX_rhizosphere_bin.33_sub	concoct_HX_rhizosphere_bin_214	0.867931	0	0.89912	0.000166	0	0.0005976
metabat2_HX_rhizosphere_bin.33_sub	metabat2_HX_surface_bin_.36_sub	0.947786	0	0.927273	4e-05	0	0.00024
metabat2_HX_rhizosphere_bin.33_sub	maxbin2_HX_surface_bin.013_sub	0.919173	0	0.918182	6.7e-05	0	0.0003015
metabat2_HX_rhizosphere_bin.33_sub	concoct_HX_rhizosphere_bin_138_sub	-0.677664	0.024	-0.718182	0.0128	0.0246857	0.0135529
metabat2_HX_rhizosphere_bin.33_sub	vamb_HX_surface_bin_vae_1199	-0.895385	0	-0.9	0.00016	0	0.0005976
metabat2_HX_rhizosphere_bin.33_sub	metabat2_HX_surface_bin_.69	0.8599	0.001	0.836364	0.001333	0.00211765	0.00228514
metabat2_HX_rhizosphere_bin.33_sub	concoct_HX_rhizosphere_bin_137_sub	-0.702362	0.019	-0.754545	0.007282	0.0201176	0.00903972
metabat2_HX_rhizosphere_bin.33_sub	log10-MeHg	-0.72706	0.018	-0.727273	0.011205	0.0196364	0.0126056
metabat2_HX_rhizosphere_bin.36_sub	maxbin2_HX_surface_bin.344_sub	-0.667001	0.028	-0.636364	0.035287	0.0346667	0.0396012
metabat2_HX_rhizosphere_bin.36_sub	metabat2_HX_surface_bin_.47	0.877011	0.001	0.845455	0.001045	0.00185714	0.00209
metabat2_HX_rhizosphere_bin.36_sub	maxbin2_HX_surface_bin.078	0.897196	0.001	0.890909	0.000233	0.00185714	0.00100967
metabat2_HX_rhizosphere_bin.36_sub	vamb_HX_surface_bin_vae_9868_sub	0.903124	0	0.872727	0.000455	0	0.001183
metabat2_HX_rhizosphere_bin.36_sub	metabat2_HX_surface_bin_.34	0.876576	0	0.836364	0.001333	0	0.00247557
metabat2_HX_rhizosphere_bin.36_sub	metabat2_HX_rhizosphere_bin.12	-0.635551	0.04	-0.663636	0.025984	0.0416	0.0337792
metabat2_HX_rhizosphere_bin.36_sub	metabat2_HX_surface_bin_.103	0.915656	0	0.890909	0.000233	0	0.00100967
metabat2_HX_rhizosphere_bin.36_sub	concoct_HX_surface_bin_140_sub	0.63565	0.045	0.633054	0.036555	0.045	0.0396012
metabat2_HX_rhizosphere_bin.36_sub	maxbin2_HX_surface_bin.051_sub	0.911205	0	0.909091	0.000106	0	0.000918667
metabat2_HX_rhizosphere_bin.36_sub	vamb_HX_surface_bin_vae_992_sub	-0.694669	0.023	-0.663636	0.025984	0.0314737	0.0337792
metabat2_HX_rhizosphere_bin.36_sub	metabat2_HX_rhizosphere_bin.52	0.867673	0.001	0.881818	0.00033	0.00185714	0.00111475
metabat2_HX_rhizosphere_bin.36_sub	vamb_HX_rhizosphere_bin_vae_1271	-0.818947	0.001	-0.809091	0.002559	0.00185714	0.00415837
metabat2_HX_rhizosphere_bin.36_sub	maxbin2_HX_surface_bin.009_sub	0.896564	0	0.863636	0.000612	0	0.00144655
metabat2_HX_rhizosphere_bin.36_sub	maxbin2_HX_rhizosphere_bin204_sub	-0.684864	0.025	-0.7	0.016471	0.0325	0.0237914
metabat2_HX_rhizosphere_bin.36_sub	maxbin2_HX_rhizosphere_bin.008	0.877011	0	0.845455	0.001045	0	0.00209
metabat2_HX_rhizosphere_bin.36_sub	metabat2_HX_rhizosphere_bin17_sub	0.656812	0.032	0.618182	0.042646	0.0378182	0.042646
metabat2_HX_rhizosphere_bin.36_sub	maxbin2_HX_surface_bin.010_sub	0.89171	0	0.872727	0.000455	0	0.001183
metabat2_HX_rhizosphere_bin.36_sub	maxbin2_HX_surface_bin.102_sub	-0.689754	0.021	-0.654545	0.028865	0.0303333	0.0353482
metabat2_HX_rhizosphere_bin.36_sub	maxbin2_HX_surface_bin.035	0.848016	0.002	0.880771	0.000343	0.00325	0.00111475
metabat2_HX_rhizosphere_bin.36_sub	maxbin2_HX_surface_bin.260	-0.913138	0	-0.890909	0.000233	0	0.00100967
metabat2_HX_rhizosphere_bin.36_sub	concoct_HX_rhizosphere_bin_214	0.652225	0.039	0.651404	0.02991	0.0416	0.0353482
metabat2_HX_rhizosphere_bin.36_sub	metabat2_HX_surface_bin_.36_sub	0.955631	0	0.945455	1.1e-05	0	0.000143
metabat2_HX_rhizosphere_bin.36_sub	maxbin2_HX_surface_bin.013_sub	0.846012	0.002	0.827273	0.001677	0.00325	0.0029068
metabat2_HX_rhizosphere_bin.36_sub	vamb_HX_surface_bin_vae_1199	-0.778845	0.003	-0.772727	0.005299	0.00458824	0.00810435
metabat2_HX_rhizosphere_bin.36_sub	metabat2_HX_surface_bin_.69	0.975561	0	0.990909	0	0	0
metabat2_HX_rhizosphere_bin.36_sub	log10-MeHg	-0.65636	0.037	-0.627273	0.038845	0.0416	0.0403988
concoct_HX_surface_bin_142	maxbin2_HX_surface_bin.226	-0.718409	0.013	-0.738043	0.009508	0.0195	0.014262
concoct_HX_surface_bin_142	concoct_HX_surface_bin_50_sub	0.840268	0.001	0.80638	0.002715	0.003	0.008145
maxbin2_HX_surface_bin.344_sub	metabat2_HX_surface_bin_.47	-0.901945	0	-0.909091	0.000106	0	0.0004134
maxbin2_HX_surface_bin.344_sub	maxbin2_HX_rhizosphere_bin.145_sub	0.926498	0	0.945455	1.1e-05	0	0.000143
maxbin2_HX_surface_bin.344_sub	maxbin2_HX_surface_bin.078	-0.707437	0.017	-0.663636	0.025984	0.0207188	0.031668
maxbin2_HX_surface_bin.344_sub	metabat2_HX_surface_bin_76_sub	-0.711211	0.017	-0.736364	0.00976	0.0207188	0.0135943
maxbin2_HX_surface_bin.344_sub	vamb_HX_surface_bin_vae_9868_sub	-0.894346	0.001	-0.9	0.00016	0.0024375	0.000567273
maxbin2_HX_surface_bin.344_sub	metabat2_HX_surface_bin_.34	-0.92203	0	-0.936364	2.2e-05	0	0.0002145
maxbin2_HX_surface_bin.344_sub	metabat2_HX_rhizosphere_bin.12	0.776976	0.003	0.836364	0.001333	0.00585	0.00288817
maxbin2_HX_surface_bin.344_sub	metabat2_HX_surface_bin_.103	-0.881814	0	-0.881818	0.00033	0	0.00099
maxbin2_HX_surface_bin.344_sub	concoct_HX_surface_bin_140_sub	-0.795665	0.003	-0.779849	0.004643	0.00585	0.00787291
maxbin2_HX_surface_bin.344_sub	maxbin2_HX_surface_bin.051_sub	-0.809989	0.005	-0.827273	0.001677	0.00847826	0.0033969
maxbin2_HX_surface_bin.344_sub	vamb_HX_surface_bin_vae_992_sub	0.946469	0	0.945455	1.1e-05	0	0.000143
maxbin2_HX_surface_bin.344_sub	concoct_HX_rhizosphere_bin_112	0.760007	0.008	0.772727	0.005299	0.013	0.00826644
maxbin2_HX_surface_bin.344_sub	metabat2_HX_surface_bin_.57	0.619333	0.049	0.627273	0.038845	0.049	0.0409447
maxbin2_HX_surface_bin.344_sub	maxbin2_HX_surface_bin.100_sub	0.838956	0.001	0.845455	0.001045	0.0024375	0.00239735
maxbin2_HX_surface_bin.344_sub	metabat2_HX_surface_bin_11_sub	0.893767	0	0.872727	0.000455	0	0.001183
maxbin2_HX_surface_bin.344_sub	metabat2_HX_rhizosphere_bin.52	-0.741981	0.01	-0.681818	0.020843	0.015	0.0262218
maxbin2_HX_surface_bin.344_sub	vamb_HX_rhizosphere_bin_vae_1271	0.915271	0	0.909091	0.000106	0	0.0004134
maxbin2_HX_surface_bin.344_sub	maxbin2_HX_surface_bin.009_sub	-0.914431	0	-0.927273	4e-05	0	0.000312
maxbin2_HX_surface_bin.344_sub	vamb_HX_rhizosphere_bin_vae_1482	0.728925	0.011	0.727273	0.011205	0.0158889	0.0150688
maxbin2_HX_surface_bin.344_sub	metabat2_HX_surface_bin_.101	0.714062	0.015	0.736364	0.00976	0.0201724	0.0135943
maxbin2_HX_surface_bin.344_sub	vamb_HX_surface_bin_vae_5890	0.659276	0.03	0.7	0.016471	0.0344118	0.0214123
maxbin2_HX_surface_bin.344_sub	maxbin2_HX_rhizosphere_bin.026	0.702	0.024	0.654545	0.028865	0.0283636	0.0341132
maxbin2_HX_surface_bin.344_sub	metabat2_HX_rhizosphere_bin.67	0.617419	0.047	0.636364	0.035287	0.0482368	0.0393198
maxbin2_HX_surface_bin.344_sub	maxbin2_HX_rhizosphere_bin204_sub	0.847311	0.002	0.872727	0.000455	0.00433333	0.001183
maxbin2_HX_surface_bin.344_sub	maxbin2_HX_rhizosphere_bin.008	-0.901945	0.001	-0.909091	0.000106	0.0024375	0.0004134
maxbin2_HX_surface_bin.344_sub	metabat2_HX_rhizosphere_bin17_sub	-0.703013	0.017	-0.745455	0.008455	0.0207188	0.0126825
maxbin2_HX_surface_bin.344_sub	concoct_HX_rhizosphere_bin_81	0.939946	0	0.945455	1.1e-05	0	0.000143
maxbin2_HX_surface_bin.344_sub	maxbin2_HX_surface_bin.010_sub	-0.695229	0.015	-0.645455	0.031963	0.0201724	0.0366634
maxbin2_HX_surface_bin.344_sub	metabat2_HX_surface_bin_.105_sub	-0.622622	0.043	-0.627273	0.038845	0.0465833	0.0409447
maxbin2_HX_surface_bin.344_sub	maxbin2_HX_surface_bin.102_sub	0.87423	0.001	0.918182	6.7e-05	0.0024375	0.000373286
maxbin2_HX_surface_bin.344_sub	maxbin2_HX_surface_bin.260	0.634659	0.04	0.618182	0.042646	0.0445714	0.0437683
maxbin2_HX_surface_bin.344_sub	maxbin2_HX_surface_bin.077	0.897972	0	0.863636	0.000612	0	0.00149175
maxbin2_HX_surface_bin.344_sub	concoct_HX_rhizosphere_bin_214	-0.832042	0.001	-0.825723	0.001742	0.0024375	0.0033969
maxbin2_HX_surface_bin.344_sub	metabat2_HX_surface_bin_.36_sub	-0.794268	0.005	-0.772727	0.005299	0.00847826	0.00826644
maxbin2_HX_surface_bin.344_sub	vamb_HX_rhizosphere_bin_vae_884	-0.60664	0.045	-0.609091	0.046696	0.0474324	0.046696
maxbin2_HX_surface_bin.344_sub	maxbin2_HX_surface_bin.013_sub	-0.880364	0.002	-0.918182	6.7e-05	0.00433333	0.000373286
maxbin2_HX_surface_bin.344_sub	concoct_HX_rhizosphere_bin_138_sub	0.783074	0.004	0.781818	0.004473	0.00742857	0.00787291
maxbin2_HX_surface_bin.344_sub	vamb_HX_surface_bin_vae_1199	0.896034	0.001	0.890909	0.000233	0.0024375	0.00075725
maxbin2_HX_surface_bin.344_sub	concoct_HX_rhizosphere_bin_137_sub	0.746745	0.01	0.8	0.00311	0.015	0.00577571
metabat2_HX_surface_bin_.47	maxbin2_HX_rhizosphere_bin.145_sub	-0.8073	0.003	-0.845455	0.001045	0.0051	0.00197389
metabat2_HX_surface_bin_.47	maxbin2_HX_surface_bin.078	0.884032	0	0.845455	0.001045	0	0.00197389
metabat2_HX_surface_bin_.47	metabat2_HX_surface_bin_76_sub	0.665805	0.031	0.690909	0.018565	0.0329375	0.0197253
metabat2_HX_surface_bin_.47	vamb_HX_surface_bin_vae_9868_sub	0.991591	0	0.990909	0	0	0
metabat2_HX_surface_bin_.47	metabat2_HX_surface_bin_.34	0.964299	0	0.954545	5e-06	0	2.42857142857143e-05
metabat2_HX_surface_bin_.47	metabat2_HX_rhizosphere_bin.12	-0.822483	0.003	-0.872727	0.000455	0.0051	0.00119
metabat2_HX_surface_bin_.47	metabat2_HX_surface_bin_.103	0.966527	0	0.954545	5e-06	0	2.42857142857143e-05
metabat2_HX_surface_bin_.47	concoct_HX_surface_bin_140_sub	0.755236	0.004	0.752325	0.007557	0.00618182	0.0102775
metabat2_HX_surface_bin_.47	maxbin2_HX_surface_bin.051_sub	0.922101	0	0.918182	6.7e-05	0	0.0002278
metabat2_HX_surface_bin_.47	vamb_HX_surface_bin_vae_992_sub	-0.901612	0	-0.909091	0.000106	0	0.000327636
metabat2_HX_surface_bin_.47	concoct_HX_rhizosphere_bin_112	-0.664663	0.035	-0.672727	0.023313	0.035	0.023313
metabat2_HX_surface_bin_.47	maxbin2_HX_surface_bin.100_sub	-0.687118	0.016	-0.690909	0.018565	0.0187586	0.0197253
metabat2_HX_surface_bin_.47	metabat2_HX_surface_bin_11_sub	-0.818345	0.002	-0.8	0.00311	0.00377778	0.00503524
metabat2_HX_surface_bin_.47	metabat2_HX_rhizosphere_bin.52	0.871735	0.001	0.845455	0.001045	0.002	0.00197389
metabat2_HX_surface_bin_.47	vamb_HX_rhizosphere_bin_vae_1271	-0.94642	0	-0.954545	5e-06	0	2.42857142857143e-05
metabat2_HX_surface_bin_.47	maxbin2_HX_surface_bin.009_sub	0.985325	0	0.981818	0	0	0
metabat2_HX_surface_bin_.47	vamb_HX_rhizosphere_bin_vae_1482	-0.758208	0.011	-0.745455	0.008455	0.0133571	0.010647
metabat2_HX_surface_bin_.47	metabat2_HX_surface_bin_.101	-0.654481	0.032	-0.681818	0.020843	0.0329697	0.0214746
metabat2_HX_surface_bin_.47	metabat2_HX_rhizosphere_bin.67	-0.753044	0.007	-0.781818	0.004473	0.00991667	0.00661226
metabat2_HX_surface_bin_.47	maxbin2_HX_rhizosphere_bin204_sub	-0.839524	0	-0.881818	0.00033	0	0.000935
metabat2_HX_surface_bin_.47	metabat2_HX_rhizosphere_bin17_sub	0.717485	0.01	0.745455	0.008455	0.0125926	0.010647
metabat2_HX_surface_bin_.47	concoct_HX_rhizosphere_bin_81	-0.833454	0.001	-0.863636	0.000612	0.002	0.00148629
metabat2_HX_surface_bin_.47	maxbin2_HX_surface_bin.010_sub	0.883505	0	0.845455	0.001045	0	0.00197389
metabat2_HX_surface_bin_.47	maxbin2_HX_surface_bin.102_sub	-0.901425	0	-0.918182	6.7e-05	0	0.0002278
metabat2_HX_surface_bin_.47	maxbin2_HX_surface_bin.035	0.681228	0.026	0.706452	0.015092	0.0294667	0.0171043
metabat2_HX_surface_bin_.47	maxbin2_HX_surface_bin.260	-0.803592	0.006	-0.763636	0.006233	0.00886957	0.00883008
metabat2_HX_surface_bin_.47	maxbin2_HX_surface_bin.077	-0.763477	0.008	-0.736364	0.00976	0.01088	0.0114428
metabat2_HX_surface_bin_.47	concoct_HX_rhizosphere_bin_214	0.781841	0.004	0.789024	0.003889	0.00618182	0.00601027
metabat2_HX_surface_bin_.47	metabat2_HX_surface_bin_.36_sub	0.965338	0	0.954545	5e-06	0	2.42857142857143e-05
metabat2_HX_surface_bin_.47	maxbin2_HX_surface_bin.013_sub	0.969295	0	0.981818	0	0	0
metabat2_HX_surface_bin_.47	concoct_HX_rhizosphere_bin_138_sub	-0.749709	0.009	-0.8	0.00311	0.0117692	0.00503524
metabat2_HX_surface_bin_.47	vamb_HX_surface_bin_vae_1199	-0.91504	0	-0.927273	4e-05	0	0.00017
metabat2_HX_surface_bin_.47	metabat2_HX_surface_bin_.69	0.852572	0	0.836364	0.001333	0	0.00238537
metabat2_HX_surface_bin_.47	concoct_HX_rhizosphere_bin_137_sub	-0.679	0.03	-0.736364	0.00976	0.0329032	0.0114428
maxbin2_HX_rhizosphere_bin.145_sub	metabat2_HX_surface_bin_76_sub	-0.701054	0.025	-0.781818	0.004473	0.0267857	0.0067095
maxbin2_HX_rhizosphere_bin.145_sub	vamb_HX_surface_bin_vae_9868_sub	-0.822158	0.004	-0.863636	0.000612	0.00857143	0.00262286
maxbin2_HX_rhizosphere_bin.145_sub	metabat2_HX_surface_bin_.34	-0.857003	0	-0.909091	0.000106	0	0.00159
maxbin2_HX_rhizosphere_bin.145_sub	metabat2_HX_rhizosphere_bin.12	0.632475	0.043	0.709091	0.014552	0.043	0.0167908
maxbin2_HX_rhizosphere_bin.145_sub	metabat2_HX_surface_bin_.103	-0.797093	0.008	-0.827273	0.001677	0.0141176	0.00387
maxbin2_HX_rhizosphere_bin.145_sub	concoct_HX_surface_bin_140_sub	-0.75043	0.016	-0.770675	0.005501	0.0218182	0.00785857
maxbin2_HX_rhizosphere_bin.145_sub	maxbin2_HX_surface_bin.051_sub	-0.764646	0.01	-0.781818	0.004473	0.0166667	0.0067095
maxbin2_HX_rhizosphere_bin.145_sub	vamb_HX_surface_bin_vae_992_sub	0.821645	0.001	0.845455	0.001045	0.00375	0.003135
maxbin2_HX_rhizosphere_bin.145_sub	concoct_HX_rhizosphere_bin_112	0.70531	0.022	0.681818	0.020843	0.0253846	0.0231589
maxbin2_HX_rhizosphere_bin.145_sub	maxbin2_HX_surface_bin.100_sub	0.911205	0	0.909091	0.000106	0	0.00159
maxbin2_HX_rhizosphere_bin.145_sub	metabat2_HX_surface_bin_11_sub	0.738378	0.011	0.736364	0.00976	0.0173684	0.0122
maxbin2_HX_rhizosphere_bin.145_sub	vamb_HX_rhizosphere_bin_vae_1271	0.801404	0.004	0.827273	0.001677	0.00857143	0.00387
maxbin2_HX_rhizosphere_bin.145_sub	maxbin2_HX_surface_bin.009_sub	-0.835976	0	-0.881818	0.00033	0	0.002275
maxbin2_HX_rhizosphere_bin.145_sub	vamb_HX_surface_bin_vae_5890	0.712327	0.015	0.763636	0.006233	0.0214286	0.00813
maxbin2_HX_rhizosphere_bin.145_sub	maxbin2_HX_rhizosphere_bin.026	0.708707	0.019	0.618182	0.042646	0.02375	0.042646
maxbin2_HX_rhizosphere_bin.145_sub	metabat2_HX_rhizosphere_bin.67	0.670554	0.034	0.654545	0.028865	0.0351724	0.0309268
maxbin2_HX_rhizosphere_bin.145_sub	maxbin2_HX_rhizosphere_bin204_sub	0.795037	0.003	0.818182	0.002083	0.00857143	0.00446357
maxbin2_HX_rhizosphere_bin.145_sub	maxbin2_HX_rhizosphere_bin.008	-0.8073	0.001	-0.845455	0.001045	0.00375	0.003135
maxbin2_HX_rhizosphere_bin.145_sub	metabat2_HX_rhizosphere_bin17_sub	-0.692984	0.025	-0.781818	0.004473	0.0267857	0.0067095
maxbin2_HX_rhizosphere_bin.145_sub	concoct_HX_rhizosphere_bin_81	0.900732	0	0.881818	0.00033	0	0.002275
maxbin2_HX_rhizosphere_bin.145_sub	vamb_HX_rhizosphere_bin_vae_1118_sub	0.688502	0.021	0.645455	0.031963	0.0252	0.0330652
maxbin2_HX_rhizosphere_bin.145_sub	maxbin2_HX_surface_bin.102_sub	0.79991	0.004	0.845455	0.001045	0.00857143	0.003135
maxbin2_HX_rhizosphere_bin.145_sub	maxbin2_HX_surface_bin.077	0.861844	0.001	0.872727	0.000455	0.00375	0.002275
maxbin2_HX_rhizosphere_bin.145_sub	concoct_HX_rhizosphere_bin_214	-0.806445	0.001	-0.834898	0.001385	0.00375	0.00377727
maxbin2_HX_rhizosphere_bin.145_sub	metabat2_HX_surface_bin_.36_sub	-0.69675	0.018	-0.718182	0.0128	0.0234783	0.01536
maxbin2_HX_rhizosphere_bin.145_sub	maxbin2_HX_surface_bin.013_sub	-0.838345	0.002	-0.872727	0.000455	0.00666667	0.002275
maxbin2_HX_rhizosphere_bin.145_sub	concoct_HX_rhizosphere_bin_138_sub	0.799495	0.004	0.763636	0.006233	0.00857143	0.00813
maxbin2_HX_rhizosphere_bin.145_sub	vamb_HX_surface_bin_vae_1199	0.770025	0.008	0.8	0.00311	0.0141176	0.00622
maxbin2_HX_rhizosphere_bin.145_sub	concoct_HX_rhizosphere_bin_137_sub	0.734964	0.012	0.790909	0.003746	0.018	0.0067095
maxbin2_HX_rhizosphere_bin.145_sub	log10-MeHg	0.755232	0.007	0.781818	0.004473	0.014	0.0067095
concoct_HX_surface_bin_234	maxbin2_HX_surface_bin045_sub	0.774464	0.009	0.8	0.00311	0.027	0.00933
maxbin2_HX_surface_bin.078	vamb_HX_surface_bin_vae_9868_sub	0.860765	0.001	0.818182	0.002083	0.00208333	0.00491591
maxbin2_HX_surface_bin.078	metabat2_HX_surface_bin_.34	0.819751	0.002	0.763636	0.006233	0.003125	0.00973906
maxbin2_HX_surface_bin.078	metabat2_HX_rhizosphere_bin.12	-0.757055	0.004	-0.754545	0.007282	0.00555556	0.0101139
maxbin2_HX_surface_bin.078	metabat2_HX_surface_bin_.103	0.885829	0.001	0.854545	0.000807	0.00208333	0.0033625
maxbin2_HX_surface_bin.078	concoct_HX_surface_bin_140_sub	0.667474	0.033	0.642229	0.033116	0.034375	0.0359957
maxbin2_HX_surface_bin.078	maxbin2_HX_surface_bin.051_sub	0.864152	0.002	0.863636	0.000612	0.003125	0.0033625
maxbin2_HX_surface_bin.078	vamb_HX_surface_bin_vae_992_sub	-0.786037	0.005	-0.736364	0.00976	0.00657895	0.0128421
maxbin2_HX_surface_bin.078	concoct_HX_rhizosphere_bin_112	-0.643981	0.029	-0.627273	0.038845	0.0315217	0.040235
maxbin2_HX_surface_bin.078	metabat2_HX_surface_bin_11_sub	-0.745867	0.009	-0.681818	0.020843	0.01125	0.0248131
maxbin2_HX_surface_bin.078	metabat2_HX_rhizosphere_bin.52	0.963418	0	0.981818	0	0	0
maxbin2_HX_surface_bin.078	vamb_HX_rhizosphere_bin_vae_1271	-0.819271	0.002	-0.790909	0.003746	0.003125	0.00668929
maxbin2_HX_surface_bin.078	maxbin2_HX_surface_bin.009_sub	0.854205	0.001	0.809091	0.002559	0.00208333	0.00533125
maxbin2_HX_surface_bin.078	vamb_HX_rhizosphere_bin_vae_1482	-0.833497	0.001	-0.836364	0.001333	0.00208333	0.00416563
maxbin2_HX_surface_bin.078	maxbin2_HX_rhizosphere_bin204_sub	-0.67775	0.023	-0.681818	0.020843	0.0261364	0.0248131
maxbin2_HX_surface_bin.078	maxbin2_HX_rhizosphere_bin.008	0.884032	0	0.845455	0.001045	0	0.00373214
maxbin2_HX_surface_bin.078	concoct_HX_rhizosphere_bin_81	-0.649006	0.022	-0.654545	0.028865	0.0261364	0.0328011
maxbin2_HX_surface_bin.078	maxbin2_HX_surface_bin.010_sub	0.884596	0	0.854545	0.000807	0	0.0033625
maxbin2_HX_surface_bin.078	maxbin2_HX_surface_bin.102_sub	-0.807357	0.002	-0.763636	0.006233	0.003125	0.00973906
maxbin2_HX_surface_bin.078	maxbin2_HX_surface_bin.035	0.802555	0.001	0.816548	0.002163	0.00208333	0.00491591
maxbin2_HX_surface_bin.078	maxbin2_HX_surface_bin.260	-0.815543	0	-0.8	0.00311	0	0.00598077
maxbin2_HX_surface_bin.078	concoct_HX_rhizosphere_bin_214	0.654171	0.036	0.623879	0.040235	0.036	0.040235
maxbin2_HX_surface_bin.078	metabat2_HX_surface_bin_.36_sub	0.913273	0	0.890909	0.000233	0	0.0029125
maxbin2_HX_surface_bin.078	maxbin2_HX_surface_bin.013_sub	0.835806	0.001	0.818182	0.002083	0.00208333	0.00491591
maxbin2_HX_surface_bin.078	vamb_HX_surface_bin_vae_1199	-0.782588	0.003	-0.754545	0.007282	0.00441176	0.0101139
maxbin2_HX_surface_bin.078	metabat2_HX_surface_bin_.69	0.85553	0	0.872727	0.000455	0	0.0033625
metabat2_HX_surface_bin_76_sub	vamb_HX_surface_bin_vae_9868_sub	0.706434	0.017	0.736364	0.00976	0.0316667	0.0216889
metabat2_HX_surface_bin_76_sub	metabat2_HX_surface_bin_.34	0.777206	0.003	0.809091	0.002559	0.015	0.01244
metabat2_HX_surface_bin_76_sub	metabat2_HX_surface_bin_.103	0.666265	0.033	0.681818	0.020843	0.0366667	0.0245212
metabat2_HX_surface_bin_76_sub	concoct_HX_surface_bin_140_sub	0.747044	0.011	0.770675	0.005501	0.0316667	0.0183367
metabat2_HX_surface_bin_76_sub	maxbin2_HX_surface_bin.100_sub	-0.679219	0.023	-0.709091	0.014552	0.0346667	0.02353
metabat2_HX_surface_bin_76_sub	vamb_HX_rhizosphere_bin_vae_1271	-0.637253	0.048	-0.654545	0.028865	0.048	0.0303842
metabat2_HX_surface_bin_76_sub	maxbin2_HX_surface_bin.009_sub	0.727532	0.015	0.754545	0.007282	0.0316667	0.0208057
metabat2_HX_surface_bin_76_sub	metabat2_HX_surface_bin_.101	-0.741082	0.018	-0.7	0.016471	0.0316667	0.02353
metabat2_HX_surface_bin_76_sub	vamb_HX_surface_bin_vae_5890	-0.773944	0.003	-0.8	0.00311	0.015	0.01244
metabat2_HX_surface_bin_76_sub	maxbin2_HX_rhizosphere_bin204_sub	-0.67113	0.045	-0.709091	0.014552	0.0473684	0.02353
metabat2_HX_surface_bin_76_sub	maxbin2_HX_rhizosphere_bin.008	0.665805	0.032	0.690909	0.018565	0.0366667	0.0245212
metabat2_HX_surface_bin_76_sub	maxbin2_HX_rhizosphere_bin.009	-0.671366	0.026	-0.727273	0.011205	0.0346667	0.02241
metabat2_HX_surface_bin_76_sub	metabat2_HX_rhizosphere_bin17_sub	0.969295	0	0.981818	0	0	0
metabat2_HX_surface_bin_76_sub	metabat2_HX_surface_bin_.105_sub	0.705126	0.017	0.681818	0.020843	0.0316667	0.0245212
metabat2_HX_surface_bin_76_sub	maxbin2_HX_surface_bin.077	-0.708904	0.019	-0.745455	0.008455	0.0316667	0.0211375
metabat2_HX_surface_bin_76_sub	concoct_HX_rhizosphere_bin_214	0.790225	0.007	0.825723	0.001742	0.028	0.0116133
metabat2_HX_surface_bin_76_sub	vamb_HX_rhizosphere_bin_vae_884	0.686033	0.026	0.654545	0.028865	0.0346667	0.0303842
metabat2_HX_surface_bin_76_sub	maxbin2_HX_surface_bin.013_sub	0.662463	0.03	0.7	0.016471	0.0366667	0.02353
metabat2_HX_surface_bin_76_sub	concoct_HX_rhizosphere_bin_137_sub	-0.85238	0.002	-0.845455	0.001045	0.015	0.01045
vamb_HX_surface_bin_vae_9868_sub	metabat2_HX_surface_bin_.34	0.980306	0	0.972727	1e-06	0	7.5e-06
vamb_HX_surface_bin_vae_9868_sub	metabat2_HX_rhizosphere_bin.12	-0.782035	0.005	-0.836364	0.001333	0.0075	0.002666
vamb_HX_surface_bin_vae_9868_sub	metabat2_HX_surface_bin_.103	0.974936	0	0.963636	2e-06	0	1e-05
vamb_HX_surface_bin_vae_9868_sub	concoct_HX_surface_bin_140_sub	0.762764	0.008	0.7615	0.006469	0.0104348	0.0077628
vamb_HX_surface_bin_vae_9868_sub	maxbin2_HX_surface_bin.051_sub	0.930509	0	0.927273	4e-05	0	0.00015
vamb_HX_surface_bin_vae_9868_sub	vamb_HX_surface_bin_vae_992_sub	-0.885605	0.001	-0.890909	0.000233	0.001875	0.000635455
vamb_HX_surface_bin_vae_9868_sub	maxbin2_HX_surface_bin.100_sub	-0.694376	0.019	-0.7	0.016471	0.0196552	0.0176475
vamb_HX_surface_bin_vae_9868_sub	metabat2_HX_surface_bin_11_sub	-0.78782	0.006	-0.763636	0.006233	0.00857143	0.0077628
vamb_HX_surface_bin_vae_9868_sub	metabat2_HX_rhizosphere_bin.52	0.848469	0.001	0.818182	0.002083	0.001875	0.00367588
vamb_HX_surface_bin_vae_9868_sub	vamb_HX_rhizosphere_bin_vae_1271	-0.938011	0	-0.945455	1.1e-05	0	4.71428571428571e-05
vamb_HX_surface_bin_vae_9868_sub	maxbin2_HX_surface_bin.009_sub	0.993734	0	0.990909	0	0	0
vamb_HX_surface_bin_vae_9868_sub	vamb_HX_rhizosphere_bin_vae_1482	-0.687235	0.019	-0.672727	0.023313	0.0196552	0.023313
vamb_HX_surface_bin_vae_9868_sub	metabat2_HX_rhizosphere_bin.67	-0.742939	0.01	-0.772727	0.005299	0.0115385	0.00722591
vamb_HX_surface_bin_vae_9868_sub	maxbin2_HX_rhizosphere_bin204_sub	-0.82942	0.001	-0.872727	0.000455	0.001875	0.0011375
vamb_HX_surface_bin_vae_9868_sub	maxbin2_HX_rhizosphere_bin.008	0.991591	0	0.990909	0	0	0
vamb_HX_surface_bin_vae_9868_sub	metabat2_HX_rhizosphere_bin17_sub	0.765192	0.009	0.790909	0.003746	0.01125	0.00591474
vamb_HX_surface_bin_vae_9868_sub	concoct_HX_rhizosphere_bin_81	-0.802929	0.004	-0.827273	0.001677	0.00666667	0.00314438
vamb_HX_surface_bin_vae_9868_sub	maxbin2_HX_surface_bin.010_sub	0.890764	0.001	0.854545	0.000807	0.001875	0.00172929
vamb_HX_surface_bin_vae_9868_sub	maxbin2_HX_surface_bin.102_sub	-0.878158	0.001	-0.890909	0.000233	0.001875	0.000635455
vamb_HX_surface_bin_vae_9868_sub	maxbin2_HX_surface_bin.035	0.696638	0.017	0.724801	0.011623	0.0188889	0.0134112
vamb_HX_surface_bin_vae_9868_sub	maxbin2_HX_surface_bin.260	-0.822105	0.001	-0.781818	0.004473	0.001875	0.00639
vamb_HX_surface_bin_vae_9868_sub	maxbin2_HX_surface_bin.077	-0.785593	0.005	-0.763636	0.006233	0.0075	0.0077628
vamb_HX_surface_bin_vae_9868_sub	concoct_HX_rhizosphere_bin_214	0.796898	0.002	0.807373	0.002657	0.00352941	0.00442833
vamb_HX_surface_bin_vae_9868_sub	metabat2_HX_surface_bin_.36_sub	0.973746	0	0.963636	2e-06	0	1e-05
vamb_HX_surface_bin_vae_9868_sub	maxbin2_HX_surface_bin.013_sub	0.960887	0	0.972727	1e-06	0	7.5e-06
vamb_HX_surface_bin_vae_9868_sub	concoct_HX_rhizosphere_bin_138_sub	-0.733701	0.008	-0.781818	0.004473	0.0104348	0.00639
vamb_HX_surface_bin_vae_9868_sub	vamb_HX_surface_bin_vae_1199	-0.906632	0.001	-0.918182	6.7e-05	0.001875	0.000223333
vamb_HX_surface_bin_vae_9868_sub	metabat2_HX_surface_bin_.69	0.878685	0.001	0.863636	0.000612	0.001875	0.00141231
vamb_HX_surface_bin_vae_9868_sub	concoct_HX_rhizosphere_bin_137_sub	-0.664142	0.025	-0.718182	0.0128	0.025	0.0142222
vamb_HX_surface_bin_vae_9868_sub	log10-MeHg	-0.696282	0.01	-0.690909	0.018565	0.0115385	0.0192052
metabat2_HX_surface_bin_.34	metabat2_HX_rhizosphere_bin.12	-0.765175	0.01	-0.827273	0.001677	0.0134783	0.00317659
metabat2_HX_surface_bin_.34	metabat2_HX_surface_bin_.103	0.967774	0	0.954545	5e-06	0	3.875e-05
metabat2_HX_surface_bin_.34	concoct_HX_surface_bin_140_sub	0.817423	0.003	0.825723	0.001742	0.00489474	0.00317659
metabat2_HX_surface_bin_.34	maxbin2_HX_surface_bin.051_sub	0.929908	0	0.927273	4e-05	0	0.000206667
metabat2_HX_surface_bin_.34	vamb_HX_surface_bin_vae_992_sub	-0.890832	0.001	-0.9	0.00016	0.00221429	0.000551111
metabat2_HX_surface_bin_.34	maxbin2_HX_surface_bin.100_sub	-0.747077	0.012	-0.763636	0.006233	0.0155	0.008401
metabat2_HX_surface_bin_.34	metabat2_HX_surface_bin_11_sub	-0.793047	0.003	-0.772727	0.005299	0.00489474	0.00782233
metabat2_HX_surface_bin_.34	metabat2_HX_rhizosphere_bin.52	0.807455	0.005	0.763636	0.006233	0.00704545	0.008401
metabat2_HX_surface_bin_.34	vamb_HX_rhizosphere_bin_vae_1271	-0.92981	0	-0.936364	2.2e-05	0	0.0001364
metabat2_HX_surface_bin_.34	maxbin2_HX_surface_bin.009_sub	0.993132	0	0.990909	0	0	0
metabat2_HX_surface_bin_.34	vamb_HX_rhizosphere_bin_vae_1482	-0.676641	0.034	-0.672727	0.023313	0.0363448	0.0258108
metabat2_HX_surface_bin_.34	metabat2_HX_surface_bin_.101	-0.640305	0.041	-0.654545	0.028865	0.0423667	0.0298272
metabat2_HX_surface_bin_.34	metabat2_HX_rhizosphere_bin.67	-0.658843	0.033	-0.663636	0.025984	0.0363448	0.027776
metabat2_HX_surface_bin_.34	maxbin2_HX_rhizosphere_bin204_sub	-0.825515	0.004	-0.872727	0.000455	0.0062	0.00121933
metabat2_HX_surface_bin_.34	maxbin2_HX_rhizosphere_bin.008	0.964299	0	0.954545	5e-06	0	3.875e-05
metabat2_HX_surface_bin_.34	metabat2_HX_rhizosphere_bin17_sub	0.804073	0.003	0.836364	0.001333	0.00489474	0.00317659
metabat2_HX_surface_bin_.34	concoct_HX_rhizosphere_bin_81	-0.80189	0	-0.827273	0.001677	0	0.00317659
metabat2_HX_surface_bin_.34	maxbin2_HX_surface_bin.010_sub	0.844426	0	0.790909	0.003746	0	0.00611189
metabat2_HX_surface_bin_.34	metabat2_HX_surface_bin_.105_sub	0.610491	0.046	0.627273	0.038845	0.046	0.038845
metabat2_HX_surface_bin_.34	maxbin2_HX_surface_bin.102_sub	-0.877119	0	-0.890909	0.000233	0	0.0007223
metabat2_HX_surface_bin_.34	maxbin2_HX_surface_bin.035	0.676837	0.022	0.697277	0.017079	0.0252593	0.0196092
metabat2_HX_surface_bin_.34	maxbin2_HX_surface_bin.260	-0.815936	0.002	-0.772727	0.005299	0.00413333	0.00782233
metabat2_HX_surface_bin_.34	maxbin2_HX_surface_bin.077	-0.827306	0.003	-0.818182	0.002083	0.00489474	0.00358739
metabat2_HX_surface_bin_.34	concoct_HX_rhizosphere_bin_214	0.851556	0	0.871596	0.000472	0	0.00121933
metabat2_HX_surface_bin_.34	metabat2_HX_surface_bin_.36_sub	0.927799	0	0.9	0.00016	0	0.000551111
metabat2_HX_surface_bin_.34	maxbin2_HX_surface_bin.013_sub	0.952686	0	0.963636	2e-06	0	3.1e-05
metabat2_HX_surface_bin_.34	concoct_HX_rhizosphere_bin_138_sub	-0.687022	0.021	-0.718182	0.0128	0.0250385	0.0152615
metabat2_HX_surface_bin_.34	vamb_HX_surface_bin_vae_1199	-0.898431	0	-0.909091	0.000106	0	0.000469429
metabat2_HX_surface_bin_.34	metabat2_HX_surface_bin_.69	0.852137	0.001	0.827273	0.001677	0.00221429	0.00317659
metabat2_HX_surface_bin_.34	concoct_HX_rhizosphere_bin_137_sub	-0.706204	0.015	-0.754545	0.007282	0.0186	0.00940592
metabat2_HX_surface_bin_.34	log10-MeHg	-0.739267	0.005	-0.745455	0.008455	0.00704545	0.0104842
metabat2_HX_rhizosphere_bin.12	metabat2_HX_surface_bin_.103	-0.741866	0.009	-0.781818	0.004473	0.0162	0.0080514
metabat2_HX_rhizosphere_bin.12	concoct_HX_surface_bin_140_sub	-0.712602	0.02	-0.743151	0.008773	0.027	0.0124669
metabat2_HX_rhizosphere_bin.12	maxbin2_HX_surface_bin.051_sub	-0.703744	0.023	-0.754545	0.007282	0.0282273	0.0115655
metabat2_HX_rhizosphere_bin.12	vamb_HX_surface_bin_vae_992_sub	0.898877	0.001	0.936364	2.2e-05	0.0054	0.000594
metabat2_HX_rhizosphere_bin.12	concoct_HX_rhizosphere_bin_112	0.758192	0.014	0.745455	0.008455	0.0198947	0.0124669
metabat2_HX_rhizosphere_bin.12	metabat2_HX_surface_bin_.57	0.709124	0.014	0.690909	0.018565	0.0198947	0.0217937
metabat2_HX_rhizosphere_bin.12	metabat2_HX_surface_bin_11_sub	0.860693	0	0.881818	0.00033	0	0.00153563
metabat2_HX_rhizosphere_bin.12	metabat2_HX_rhizosphere_bin.52	-0.734808	0.012	-0.736364	0.00976	0.0190588	0.0125486
metabat2_HX_rhizosphere_bin.12	vamb_HX_rhizosphere_bin_vae_1271	0.842563	0.004	0.9	0.00016	0.0108	0.00108
metabat2_HX_rhizosphere_bin.12	maxbin2_HX_surface_bin.009_sub	-0.794862	0.003	-0.854545	0.000807	0.010125	0.0021789
metabat2_HX_rhizosphere_bin.12	vamb_HX_rhizosphere_bin_vae_1482	0.8723	0.002	0.854545	0.000807	0.00771429	0.0021789
metabat2_HX_rhizosphere_bin.12	metabat2_HX_surface_bin_.101	0.765894	0.008	0.781818	0.004473	0.0162	0.0080514
metabat2_HX_rhizosphere_bin.12	maxbin2_HX_rhizosphere_bin204_sub	0.826736	0	0.872727	0.000455	0	0.00153563
metabat2_HX_rhizosphere_bin.12	maxbin2_HX_surface_bin.226	0.756662	0.011	0.609091	0.046696	0.0185625	0.048492
metabat2_HX_rhizosphere_bin.12	maxbin2_HX_rhizosphere_bin.008	-0.822483	0.001	-0.872727	0.000455	0.0054	0.00153563
metabat2_HX_rhizosphere_bin.12	concoct_HX_rhizosphere_bin_81	0.765538	0.009	0.818182	0.002083	0.0162	0.00511282
metabat2_HX_rhizosphere_bin.12	maxbin2_HX_surface_bin.010_sub	-0.632014	0.044	-0.654545	0.028865	0.044	0.0311742
metabat2_HX_rhizosphere_bin.12	metabat2_HX_surface_bin_.105_sub	-0.675467	0.029	-0.681818	0.020843	0.032625	0.0234484
metabat2_HX_rhizosphere_bin.12	maxbin2_HX_surface_bin.102_sub	0.892224	0	0.918182	6.7e-05	0	0.0009045
metabat2_HX_rhizosphere_bin.12	concoct_HX_rhizosphere_bin_214	-0.725599	0.023	-0.7615	0.006469	0.0282273	0.0109164
metabat2_HX_rhizosphere_bin.12	metabat2_HX_surface_bin_.36_sub	-0.742956	0.009	-0.781818	0.004473	0.0162	0.0080514
metabat2_HX_rhizosphere_bin.12	vamb_HX_rhizosphere_bin_vae_884	-0.696565	0.029	-0.7	0.016471	0.032625	0.0202144
metabat2_HX_rhizosphere_bin.12	maxbin2_HX_surface_bin.013_sub	-0.803747	0.004	-0.872727	0.000455	0.0108	0.00153563
metabat2_HX_rhizosphere_bin.12	concoct_HX_rhizosphere_bin_138_sub	0.76097	0.009	0.8	0.00311	0.0162	0.0069975
metabat2_HX_rhizosphere_bin.12	vamb_HX_surface_bin_vae_1199	0.852667	0.002	0.909091	0.000106	0.00771429	0.000954
metabat2_HX_rhizosphere_bin.12	concoct_HX_rhizosphere_bin_137_sub	0.662665	0.039	0.736364	0.00976	0.04212	0.0125486
metabat2_HX_surface_bin_.103	concoct_HX_surface_bin_140_sub	0.709554	0.021	0.688102	0.019248	0.0246522	0.021654
metabat2_HX_surface_bin_.103	maxbin2_HX_surface_bin.051_sub	0.968693	0	0.981818	0	0	0
metabat2_HX_surface_bin_.103	vamb_HX_surface_bin_vae_992_sub	-0.859953	0.001	-0.854545	0.000807	0.00245455	0.00181575
metabat2_HX_surface_bin_.103	concoct_HX_rhizosphere_bin_112	-0.643195	0.033	-0.654545	0.028865	0.0342692	0.0299752
metabat2_HX_surface_bin_.103	maxbin2_HX_surface_bin.100_sub	-0.643072	0.037	-0.627273	0.038845	0.037	0.038845
metabat2_HX_surface_bin_.103	metabat2_HX_surface_bin_11_sub	-0.762168	0.008	-0.727273	0.011205	0.0127059	0.0168075
metabat2_HX_surface_bin_.103	metabat2_HX_rhizosphere_bin.52	0.873533	0	0.854545	0.000807	0	0.00181575
metabat2_HX_surface_bin_.103	vamb_HX_rhizosphere_bin_vae_1271	-0.897842	0	-0.890909	0.000233	0	0.000898714
metabat2_HX_surface_bin_.103	maxbin2_HX_surface_bin.009_sub	0.981202	0	0.972727	1e-06	0	1.35e-05
metabat2_HX_surface_bin_.103	vamb_HX_rhizosphere_bin_vae_1482	-0.699767	0.019	-0.690909	0.018565	0.0233182	0.021654
metabat2_HX_surface_bin_.103	metabat2_HX_rhizosphere_bin.67	-0.704755	0.01	-0.718182	0.0128	0.0135	0.01728
metabat2_HX_surface_bin_.103	maxbin2_HX_rhizosphere_bin204_sub	-0.816888	0.003	-0.854545	0.000807	0.00578571	0.00181575
metabat2_HX_surface_bin_.103	maxbin2_HX_rhizosphere_bin.008	0.966527	0	0.954545	5e-06	0	3.375e-05
metabat2_HX_surface_bin_.103	metabat2_HX_rhizosphere_bin17_sub	0.71249	0.012	0.718182	0.0128	0.0154286	0.01728
metabat2_HX_surface_bin_.103	concoct_HX_rhizosphere_bin_81	-0.790397	0.004	-0.809091	0.002559	0.0072	0.00493521
metabat2_HX_surface_bin_.103	maxbin2_HX_surface_bin.010_sub	0.838062	0.002	0.781818	0.004473	0.00415385	0.0080514
metabat2_HX_surface_bin_.103	maxbin2_HX_surface_bin.102_sub	-0.853094	0.001	-0.854545	0.000807	0.00245455	0.00181575
metabat2_HX_surface_bin_.103	maxbin2_HX_surface_bin.035	0.657035	0.031	0.669753	0.024164	0.03348	0.0260971
metabat2_HX_surface_bin_.103	maxbin2_HX_surface_bin.260	-0.902444	0	-0.890909	0.000233	0	0.000898714
metabat2_HX_surface_bin_.103	maxbin2_HX_surface_bin.077	-0.747409	0.008	-0.709091	0.014552	0.0127059	0.0187097
metabat2_HX_surface_bin_.103	concoct_HX_rhizosphere_bin_214	0.743688	0.01	0.733976	0.010125	0.0135	0.0168075
metabat2_HX_surface_bin_.103	metabat2_HX_surface_bin_.36_sub	0.948682	0	0.927273	4e-05	0	0.000216
metabat2_HX_surface_bin_.103	maxbin2_HX_surface_bin.013_sub	0.948354	0	0.954545	5e-06	0	3.375e-05
metabat2_HX_surface_bin_.103	concoct_HX_rhizosphere_bin_138_sub	-0.667879	0.031	-0.690909	0.018565	0.03348	0.021654
metabat2_HX_surface_bin_.103	vamb_HX_surface_bin_vae_1199	-0.849016	0.002	-0.845455	0.001045	0.00415385	0.00217038
metabat2_HX_surface_bin_.103	metabat2_HX_surface_bin_.69	0.891217	0	0.881818	0.00033	0	0.00111375
metabat2_HX_surface_bin_.103	log10-MeHg	-0.721934	0.01	-0.727273	0.011205	0.0135	0.0168075
concoct_HX_surface_bin_140_sub	maxbin2_HX_surface_bin.051_sub	0.702431	0.017	0.678928	0.021607	0.0210476	0.0224713
concoct_HX_surface_bin_140_sub	vamb_HX_surface_bin_vae_992_sub	-0.786812	0.008	-0.7615	0.006469	0.0148571	0.0115578
concoct_HX_surface_bin_140_sub	maxbin2_HX_surface_bin.100_sub	-0.778181	0.005	-0.7615	0.006469	0.013	0.0115578
concoct_HX_surface_bin_140_sub	metabat2_HX_surface_bin_11_sub	-0.727056	0.013	-0.688102	0.019248	0.0187778	0.020852
concoct_HX_surface_bin_140_sub	metabat2_HX_rhizosphere_bin.52	0.710687	0.018	0.660578	0.026929	0.0212727	0.026929
concoct_HX_surface_bin_140_sub	vamb_HX_rhizosphere_bin_vae_1271	-0.816554	0.003	-0.798199	0.003229	0.00975	0.0115578
concoct_HX_surface_bin_140_sub	maxbin2_HX_surface_bin.009_sub	0.77934	0.007	0.779849	0.004643	0.014	0.0115578
concoct_HX_surface_bin_140_sub	vamb_HX_rhizosphere_bin_vae_1482	-0.669658	0.028	-0.688102	0.019248	0.029	0.020852
concoct_HX_surface_bin_140_sub	metabat2_HX_surface_bin_.101	-0.740379	0.01	-0.752325	0.007557	0.01625	0.0115578
concoct_HX_surface_bin_140_sub	vamb_HX_surface_bin_vae_5890	-0.7292	0.014	-0.743151	0.008773	0.0191579	0.0120052
concoct_HX_surface_bin_140_sub	concoct_HX_surface_bin_173_sub	-0.778077	0.005	-0.7615	0.006469	0.013	0.0115578
concoct_HX_surface_bin_140_sub	maxbin2_HX_rhizosphere_bin204_sub	-0.76232	0.01	-0.733976	0.010125	0.01625	0.0131625
concoct_HX_surface_bin_140_sub	maxbin2_HX_rhizosphere_bin.008	0.755236	0.007	0.752325	0.007557	0.014	0.0115578
concoct_HX_surface_bin_140_sub	metabat2_HX_rhizosphere_bin17_sub	0.694843	0.023	0.743151	0.008773	0.0249167	0.0120052
concoct_HX_surface_bin_140_sub	concoct_HX_rhizosphere_bin_81	-0.681686	0.029	-0.688102	0.019248	0.029	0.020852
concoct_HX_surface_bin_140_sub	maxbin2_HX_surface_bin.010_sub	0.770851	0.013	0.779849	0.004643	0.0187778	0.0115578
concoct_HX_surface_bin_140_sub	metabat2_HX_surface_bin_.105_sub	0.912298	0	0.926644	4.1e-05	0	0.000533
concoct_HX_surface_bin_140_sub	maxbin2_HX_surface_bin.102_sub	-0.774254	0.006	-0.779849	0.004643	0.014	0.0115578
concoct_HX_surface_bin_140_sub	maxbin2_HX_surface_bin.035	0.723846	0.021	0.759259	0.006723	0.0237391	0.0115578
concoct_HX_surface_bin_140_sub	maxbin2_HX_surface_bin.077	-0.788342	0.003	-0.779849	0.004643	0.00975	0.0115578
concoct_HX_surface_bin_140_sub	concoct_HX_rhizosphere_bin_214	0.99326	0	0.990741	0	0	0
concoct_HX_surface_bin_140_sub	metabat2_HX_surface_bin_.36_sub	0.71491	0.016	0.706452	0.015092	0.0208	0.0186853
concoct_HX_surface_bin_140_sub	vamb_HX_rhizosphere_bin_vae_884	0.884968	0.002	0.889946	0.000243	0.00975	0.002106
concoct_HX_surface_bin_140_sub	maxbin2_HX_surface_bin.013_sub	0.771811	0.003	0.770675	0.005501	0.00975	0.0115578
concoct_HX_surface_bin_140_sub	vamb_HX_surface_bin_vae_1199	-0.79348	0.003	-0.779849	0.004643	0.00975	0.0115578
concoct_HX_surface_bin_140_sub	concoct_HX_rhizosphere_bin_137_sub	-0.83145	0.001	-0.844072	0.001086	0.00866667	0.007059
maxbin2_HX_surface_bin.051_sub	vamb_HX_surface_bin_vae_992_sub	-0.76997	0.004	-0.790909	0.003746	0.00836364	0.00717983
maxbin2_HX_surface_bin.051_sub	metabat2_HX_surface_bin_11_sub	-0.647436	0.038	-0.645455	0.031963	0.041619	0.0350071
maxbin2_HX_surface_bin.051_sub	metabat2_HX_rhizosphere_bin.52	0.869082	0.001	0.872727	0.000455	0.00255556	0.00130813
maxbin2_HX_surface_bin.051_sub	vamb_HX_rhizosphere_bin_vae_1271	-0.866843	0.001	-0.872727	0.000455	0.00255556	0.00130813
maxbin2_HX_surface_bin.051_sub	maxbin2_HX_surface_bin.009_sub	0.943335	0	0.945455	1.1e-05	0	0.0001265
maxbin2_HX_surface_bin.051_sub	vamb_HX_rhizosphere_bin_vae_1482	-0.656887	0.044	-0.681818	0.020843	0.046	0.0266327
maxbin2_HX_surface_bin.051_sub	metabat2_HX_rhizosphere_bin.67	-0.679775	0.024	-0.672727	0.023313	0.0306667	0.028221
maxbin2_HX_surface_bin.051_sub	maxbin2_HX_rhizosphere_bin204_sub	-0.827899	0	-0.845455	0.001045	0	0.00267056
maxbin2_HX_surface_bin.051_sub	maxbin2_HX_rhizosphere_bin.008	0.922101	0	0.918182	6.7e-05	0	0.00038525
maxbin2_HX_surface_bin.051_sub	metabat2_HX_rhizosphere_bin17_sub	0.653596	0.033	0.663636	0.025984	0.03795	0.0298816
maxbin2_HX_surface_bin.051_sub	concoct_HX_rhizosphere_bin_81	-0.709161	0.021	-0.736364	0.00976	0.0284118	0.0149653
maxbin2_HX_surface_bin.051_sub	maxbin2_HX_surface_bin.010_sub	0.806024	0.003	0.763636	0.006233	0.0069	0.0110276
maxbin2_HX_surface_bin.051_sub	maxbin2_HX_surface_bin.102_sub	-0.793945	0.005	-0.8	0.00311	0.00958333	0.00650273
maxbin2_HX_surface_bin.051_sub	maxbin2_HX_surface_bin.035	0.694947	0.008	0.706452	0.015092	0.0122667	0.0204186
maxbin2_HX_surface_bin.051_sub	maxbin2_HX_surface_bin.260	-0.899032	0	-0.909091	0.000106	0	0.000406333
maxbin2_HX_surface_bin.051_sub	maxbin2_HX_surface_bin.077	-0.622492	0.049	-0.609091	0.046696	0.049	0.0488185
maxbin2_HX_surface_bin.051_sub	concoct_HX_rhizosphere_bin_214	0.729761	0.009	0.715626	0.013276	0.0129375	0.0190843
maxbin2_HX_surface_bin.051_sub	metabat2_HX_surface_bin_.36_sub	0.917683	0	0.909091	0.000106	0	0.000406333
maxbin2_HX_surface_bin.051_sub	maxbin2_HX_surface_bin.013_sub	0.959366	0	0.945455	1.1e-05	0	0.0001265
maxbin2_HX_surface_bin.051_sub	vamb_HX_surface_bin_vae_1199	-0.800791	0.007	-0.818182	0.002083	0.0122667	0.0047909
maxbin2_HX_surface_bin.051_sub	metabat2_HX_surface_bin_.69	0.935644	0	0.918182	6.7e-05	0	0.00038525
maxbin2_HX_surface_bin.051_sub	log10-MeHg	-0.769863	0.008	-0.736364	0.00976	0.0122667	0.0149653
vamb_HX_surface_bin_vae_992_sub	concoct_HX_rhizosphere_bin_112	0.826789	0.001	0.827273	0.001677	0.0026	0.0036335
vamb_HX_surface_bin_vae_992_sub	metabat2_HX_surface_bin_.57	0.725196	0.016	0.727273	0.011205	0.0218947	0.016185
vamb_HX_surface_bin_vae_992_sub	maxbin2_HX_surface_bin.100_sub	0.66485	0.032	0.672727	0.023313	0.0378182	0.0275517
vamb_HX_surface_bin_vae_992_sub	metabat2_HX_surface_bin_11_sub	0.974936	0	0.963636	2e-06	0	2.6e-05
vamb_HX_surface_bin_vae_992_sub	metabat2_HX_rhizosphere_bin.52	-0.779096	0.01	-0.718182	0.0128	0.0152941	0.0175158
vamb_HX_surface_bin_vae_992_sub	vamb_HX_rhizosphere_bin_vae_1271	0.912765	0	0.909091	0.000106	0	0.000393714
vamb_HX_surface_bin_vae_992_sub	maxbin2_HX_surface_bin.009_sub	-0.898431	0	-0.909091	0.000106	0	0.000393714
vamb_HX_surface_bin_vae_992_sub	vamb_HX_rhizosphere_bin_vae_1482	0.815684	0.004	0.8	0.00311	0.00742857	0.00559693
vamb_HX_surface_bin_vae_992_sub	metabat2_HX_surface_bin_.101	0.720184	0.01	0.736364	0.00976	0.0152941	0.01586
vamb_HX_surface_bin_vae_992_sub	vamb_HX_surface_bin_vae_5890	0.641266	0.039	0.663636	0.025984	0.04	0.0293732
vamb_HX_surface_bin_vae_992_sub	maxbin2_HX_rhizosphere_bin.026	0.666848	0.037	0.627273	0.038845	0.04	0.038845
vamb_HX_surface_bin_vae_992_sub	maxbin2_HX_rhizosphere_bin204_sub	0.814935	0.002	0.845455	0.001045	0.00472727	0.00247
vamb_HX_surface_bin_vae_992_sub	maxbin2_HX_rhizosphere_bin.008	-0.901612	0	-0.909091	0.000106	0	0.000393714
vamb_HX_surface_bin_vae_992_sub	metabat2_HX_rhizosphere_bin17_sub	-0.646043	0.037	-0.681818	0.020843	0.04	0.0270959
vamb_HX_surface_bin_vae_992_sub	concoct_HX_rhizosphere_bin_81	0.913966	0	0.927273	4e-05	0	0.000346667
vamb_HX_surface_bin_vae_992_sub	maxbin2_HX_surface_bin.010_sub	-0.722197	0.011	-0.672727	0.023313	0.0158889	0.0275517
vamb_HX_surface_bin_vae_992_sub	metabat2_HX_surface_bin_.105_sub	-0.660072	0.029	-0.645455	0.031963	0.0359048	0.0346266
vamb_HX_surface_bin_vae_992_sub	maxbin2_HX_surface_bin.102_sub	0.937989	0	0.963636	2e-06	0	2.6e-05
vamb_HX_surface_bin_vae_992_sub	maxbin2_HX_surface_bin.077	0.877532	0	0.845455	0.001045	0	0.00247
vamb_HX_surface_bin_vae_992_sub	concoct_HX_rhizosphere_bin_214	-0.814142	0.005	-0.798199	0.003229	0.00866667	0.00559693
vamb_HX_surface_bin_vae_992_sub	metabat2_HX_surface_bin_.36_sub	-0.818239	0.003	-0.8	0.00311	0.006	0.00559693
vamb_HX_surface_bin_vae_992_sub	vamb_HX_rhizosphere_bin_vae_884	-0.651349	0.04	-0.636364	0.035287	0.04	0.0366985
vamb_HX_surface_bin_vae_992_sub	maxbin2_HX_surface_bin.013_sub	-0.845483	0.001	-0.890909	0.000233	0.0026	0.00075725
vamb_HX_surface_bin_vae_992_sub	concoct_HX_rhizosphere_bin_138_sub	0.850771	0.003	0.872727	0.000455	0.006	0.00131444
vamb_HX_surface_bin_vae_992_sub	vamb_HX_surface_bin_vae_1199	0.921897	0	0.918182	6.7e-05	0	0.000393714
vamb_HX_surface_bin_vae_992_sub	concoct_HX_rhizosphere_bin_137_sub	0.663008	0.027	0.727273	0.011205	0.0351	0.016185
concoct_HX_rhizosphere_bin_112	metabat2_HX_surface_bin_.57	0.955631	0	0.945455	1.1e-05	0	0.000143
concoct_HX_rhizosphere_bin_112	metabat2_HX_surface_bin_11_sub	0.866958	0	0.881818	0.00033	0	0.00143
concoct_HX_rhizosphere_bin_112	vamb_HX_rhizosphere_bin_vae_1482	0.75539	0.012	0.790909	0.003746	0.0222857	0.0097396
concoct_HX_rhizosphere_bin_112	metabat2_HX_surface_bin_.101	0.613201	0.049	0.663636	0.025984	0.049	0.0307084
concoct_HX_rhizosphere_bin_112	vamb_HX_surface_bin_vae_5890	0.655826	0.03	0.645455	0.031963	0.039	0.0346266
concoct_HX_rhizosphere_bin_112	maxbin2_HX_rhizosphere_bin.026	0.7329	0.01	0.718182	0.0128	0.0216667	0.0237714
concoct_HX_rhizosphere_bin_112	maxbin2_HX_rhizosphere_bin.008	-0.664663	0.041	-0.672727	0.023313	0.0484545	0.0303069
concoct_HX_rhizosphere_bin_112	concoct_HX_rhizosphere_bin_81	0.887853	0	0.9	0.00016	0	0.00104
concoct_HX_rhizosphere_bin_112	maxbin2_HX_surface_bin.102_sub	0.878729	0	0.872727	0.000455	0	0.00147875
concoct_HX_rhizosphere_bin_112	maxbin2_HX_surface_bin.077	0.712664	0.021	0.690909	0.018565	0.034125	0.0301066
concoct_HX_rhizosphere_bin_112	maxbin2_HX_surface_bin.013_sub	-0.658425	0.027	-0.681818	0.020843	0.039	0.0301066
concoct_HX_rhizosphere_bin_112	concoct_HX_rhizosphere_bin_138_sub	0.806575	0.004	0.763636	0.006233	0.0104	0.0135048
concoct_HX_surface_bin_245_sub	metabat2_HX_surface_bin_.85	0.664669	0.027	0.618182	0.042646	0.042	0.042646
concoct_HX_surface_bin_245_sub	vamb_HX_rhizosphere_bin_vae_1118_sub	-0.694453	0.028	-0.727273	0.011205	0.042	0.0312645
concoct_HX_surface_bin_245_sub	concoct_HX_rhizosphere_bin_138_sub	-0.646784	0.049	-0.681818	0.020843	0.049	0.0312645
metabat2_HX_surface_bin_.57	metabat2_HX_surface_bin_11_sub	0.795343	0.002	0.818182	0.002083	0.01	0.0093495
metabat2_HX_surface_bin_.57	vamb_HX_rhizosphere_bin_vae_1482	0.70151	0.027	0.727273	0.011205	0.027	0.013446
metabat2_HX_surface_bin_.57	maxbin2_HX_rhizosphere_bin.026	0.763754	0.012	0.790909	0.003746	0.0144	0.0093495
metabat2_HX_surface_bin_.57	concoct_HX_rhizosphere_bin_81	0.760895	0.004	0.763636	0.006233	0.01	0.0093495
metabat2_HX_surface_bin_.57	maxbin2_HX_surface_bin.102_sub	0.784949	0.005	0.763636	0.006233	0.01	0.0093495
metabat2_HX_surface_bin_.57	concoct_HX_rhizosphere_bin_138_sub	0.741012	0.011	0.709091	0.014552	0.0144	0.014552
maxbin2_HX_surface_bin.100_sub	vamb_HX_rhizosphere_bin_vae_1271	0.75015	0.008	0.736364	0.00976	0.026	0.023647
maxbin2_HX_surface_bin.100_sub	maxbin2_HX_surface_bin.009_sub	-0.710358	0.019	-0.718182	0.0128	0.0274444	0.023647
maxbin2_HX_surface_bin.100_sub	vamb_HX_surface_bin_vae_5890	0.61823	0.048	0.672727	0.023313	0.048	0.0275517
maxbin2_HX_surface_bin.100_sub	maxbin2_HX_rhizosphere_bin204_sub	0.735614	0.01	0.690909	0.018565	0.026	0.0241345
maxbin2_HX_surface_bin.100_sub	maxbin2_HX_rhizosphere_bin.008	-0.687118	0.024	-0.690909	0.018565	0.0283636	0.0241345
maxbin2_HX_surface_bin.100_sub	concoct_HX_rhizosphere_bin_81	0.760589	0.014	0.754545	0.007282	0.0274444	0.023647
maxbin2_HX_surface_bin.100_sub	maxbin2_HX_surface_bin.077	0.751601	0.015	0.772727	0.005299	0.0274444	0.0229623
maxbin2_HX_surface_bin.100_sub	concoct_HX_rhizosphere_bin_214	-0.808059	0.002	-0.798199	0.003229	0.026	0.0209885
maxbin2_HX_surface_bin.100_sub	maxbin2_HX_surface_bin.013_sub	-0.744765	0.007	-0.727273	0.011205	0.026	0.023647
maxbin2_HX_surface_bin.100_sub	vamb_HX_surface_bin_vae_1199	0.710676	0.018	0.709091	0.014552	0.0274444	0.023647
maxbin2_HX_surface_bin.100_sub	concoct_HX_rhizosphere_bin_137_sub	0.802267	0.005	0.8	0.00311	0.026	0.0209885
maxbin2_HX_surface_bin.100_sub	log10-MeHg	0.665625	0.043	0.654545	0.028865	0.0465833	0.0312704
metabat2_HX_surface_bin_11_sub	metabat2_HX_rhizosphere_bin.52	-0.721481	0.016	-0.645455	0.031963	0.024	0.0372902
metabat2_HX_surface_bin_11_sub	vamb_HX_rhizosphere_bin_vae_1271	0.829498	0.004	0.8	0.00311	0.00933333	0.00816375
metabat2_HX_surface_bin_11_sub	maxbin2_HX_surface_bin.009_sub	-0.800646	0.003	-0.781818	0.004473	0.009	0.010437
metabat2_HX_surface_bin_11_sub	vamb_HX_rhizosphere_bin_vae_1482	0.830202	0.002	0.818182	0.002083	0.007	0.0072905
metabat2_HX_surface_bin_11_sub	metabat2_HX_surface_bin_.101	0.705666	0.022	0.718182	0.0128	0.028875	0.0244364
metabat2_HX_surface_bin_11_sub	vamb_HX_surface_bin_vae_5890	0.628734	0.046	0.645455	0.031963	0.046	0.0372902
metabat2_HX_surface_bin_11_sub	maxbin2_HX_rhizosphere_bin.026	0.679674	0.02	0.645455	0.031963	0.028	0.0372902
metabat2_HX_surface_bin_11_sub	maxbin2_HX_rhizosphere_bin204_sub	0.692401	0.015	0.7	0.016471	0.024	0.026607
metabat2_HX_surface_bin_11_sub	maxbin2_HX_rhizosphere_bin.008	-0.818345	0.004	-0.8	0.00311	0.00933333	0.00816375
metabat2_HX_surface_bin_11_sub	concoct_HX_rhizosphere_bin_81	0.900846	0	0.909091	0.000106	0	0.001113
metabat2_HX_surface_bin_11_sub	vamb_HX_rhizosphere_bin_vae_1118_sub	0.640699	0.039	0.654545	0.028865	0.0453158	0.0372902
metabat2_HX_surface_bin_11_sub	metabat2_HX_surface_bin_.105_sub	-0.645555	0.039	-0.627273	0.038845	0.0453158	0.0429339
metabat2_HX_surface_bin_11_sub	maxbin2_HX_surface_bin.102_sub	0.912336	0	0.927273	4e-05	0	0.00084
metabat2_HX_surface_bin_11_sub	maxbin2_HX_surface_bin.077	0.864999	0	0.827273	0.001677	0	0.0070434
metabat2_HX_surface_bin_11_sub	concoct_HX_rhizosphere_bin_214	-0.741389	0.014	-0.706452	0.015092	0.024	0.026411
metabat2_HX_surface_bin_11_sub	metabat2_HX_surface_bin_.36_sub	-0.720455	0.005	-0.672727	0.023313	0.0105	0.0349695
metabat2_HX_surface_bin_11_sub	vamb_HX_rhizosphere_bin_vae_884	-0.636832	0.045	-0.618182	0.042646	0.046	0.0447783
metabat2_HX_surface_bin_11_sub	maxbin2_HX_surface_bin.013_sub	-0.737466	0.008	-0.763636	0.006233	0.0152727	0.0130893
metabat2_HX_surface_bin_11_sub	concoct_HX_rhizosphere_bin_138_sub	0.838239	0.002	0.854545	0.000807	0.007	0.005649
metabat2_HX_surface_bin_11_sub	vamb_HX_surface_bin_vae_1199	0.856075	0	0.827273	0.001677	0	0.0070434
metabat2_HX_rhizosphere_bin.52	vamb_HX_rhizosphere_bin_vae_1271	-0.865957	0	-0.818182	0.002083	0	0.00442833
metabat2_HX_rhizosphere_bin.52	maxbin2_HX_surface_bin.009_sub	0.841909	0	0.809091	0.002559	0	0.00442833
metabat2_HX_rhizosphere_bin.52	vamb_HX_rhizosphere_bin_vae_1482	-0.828476	0.001	-0.827273	0.001677	0.0025	0.0041925
metabat2_HX_rhizosphere_bin.52	maxbin2_HX_rhizosphere_bin204_sub	-0.776075	0.004	-0.736364	0.00976	0.006	0.0122
metabat2_HX_rhizosphere_bin.52	maxbin2_HX_rhizosphere_bin.008	0.871735	0	0.845455	0.001045	0	0.00391875
metabat2_HX_rhizosphere_bin.52	concoct_HX_rhizosphere_bin_81	-0.66334	0.022	-0.654545	0.028865	0.022	0.0309268
metabat2_HX_rhizosphere_bin.52	maxbin2_HX_surface_bin.010_sub	0.8723	0	0.854545	0.000807	0	0.00391875
metabat2_HX_rhizosphere_bin.52	maxbin2_HX_surface_bin.102_sub	-0.743444	0.012	-0.727273	0.011205	0.0138462	0.0129288
metabat2_HX_rhizosphere_bin.52	maxbin2_HX_surface_bin.035	0.784688	0.006	0.807373	0.002657	0.0075	0.00442833
metabat2_HX_rhizosphere_bin.52	maxbin2_HX_surface_bin.260	-0.768835	0.006	-0.781818	0.004473	0.0075	0.0067095
metabat2_HX_rhizosphere_bin.52	concoct_HX_rhizosphere_bin_214	0.697385	0.015	0.642229	0.033116	0.0160714	0.033116
metabat2_HX_rhizosphere_bin.52	metabat2_HX_surface_bin_.36_sub	0.900977	0.002	0.890909	0.000233	0.00333333	0.0034125
metabat2_HX_rhizosphere_bin.52	maxbin2_HX_surface_bin.013_sub	0.840737	0.002	0.827273	0.001677	0.00333333	0.0041925
metabat2_HX_rhizosphere_bin.52	vamb_HX_surface_bin_vae_1199	-0.817132	0.001	-0.772727	0.005299	0.0025	0.00722591
metabat2_HX_rhizosphere_bin.52	metabat2_HX_surface_bin_.69	0.843234	0.002	0.872727	0.000455	0.00333333	0.0034125
vamb_HX_rhizosphere_bin_vae_1271	maxbin2_HX_surface_bin.009_sub	-0.944277	0	-0.954545	5e-06	0	2.375e-05
vamb_HX_rhizosphere_bin_vae_1271	vamb_HX_rhizosphere_bin_vae_1482	0.767715	0.006	0.754545	0.007282	0.0095	0.0106429
vamb_HX_rhizosphere_bin_vae_1271	metabat2_HX_surface_bin_.101	0.648603	0.045	0.663636	0.025984	0.045	0.025984
vamb_HX_rhizosphere_bin_vae_1271	maxbin2_HX_rhizosphere_bin204_sub	0.898431	0	0.909091	0.000106	0	0.000335667
vamb_HX_rhizosphere_bin_vae_1271	maxbin2_HX_rhizosphere_bin.008	-0.94642	0	-0.954545	5e-06	0	2.375e-05
vamb_HX_rhizosphere_bin_vae_1271	metabat2_HX_rhizosphere_bin17_sub	-0.690378	0.02	-0.718182	0.0128	0.0249375	0.0152
vamb_HX_rhizosphere_bin_vae_1271	concoct_HX_rhizosphere_bin_81	0.798072	0.001	0.809091	0.002559	0.00172727	0.00537182
vamb_HX_rhizosphere_bin_vae_1271	maxbin2_HX_surface_bin.010_sub	-0.830136	0.001	-0.8	0.00311	0.00172727	0.00537182
vamb_HX_rhizosphere_bin_vae_1271	maxbin2_HX_surface_bin.102_sub	0.828632	0.001	0.863636	0.000612	0.00172727	0.00166114
vamb_HX_rhizosphere_bin_vae_1271	maxbin2_HX_surface_bin.035	-0.689805	0.021	-0.724801	0.011623	0.0249375	0.0147225
vamb_HX_rhizosphere_bin_vae_1271	maxbin2_HX_surface_bin.260	0.689304	0.025	0.672727	0.023313	0.0263889	0.0246082
vamb_HX_rhizosphere_bin_vae_1271	maxbin2_HX_surface_bin.077	0.755568	0.012	0.709091	0.014552	0.0175385	0.016264
vamb_HX_rhizosphere_bin_vae_1271	concoct_HX_rhizosphere_bin_214	-0.836355	0	-0.825723	0.001742	0	0.00413725
vamb_HX_rhizosphere_bin_vae_1271	metabat2_HX_surface_bin_.36_sub	-0.912359	0.001	-0.909091	0.000106	0.00172727	0.000335667
vamb_HX_rhizosphere_bin_vae_1271	maxbin2_HX_surface_bin.013_sub	-0.928247	0	-0.954545	5e-06	0	2.375e-05
vamb_HX_rhizosphere_bin_vae_1271	concoct_HX_rhizosphere_bin_138_sub	0.722864	0.013	0.754545	0.007282	0.0176429	0.0106429
vamb_HX_rhizosphere_bin_vae_1271	vamb_HX_surface_bin_vae_1199	0.987857	0	0.990909	0	0	0
vamb_HX_rhizosphere_bin_vae_1271	metabat2_HX_surface_bin_.69	-0.794508	0.001	-0.8	0.00311	0.00172727	0.00537182
vamb_HX_rhizosphere_bin_vae_1271	concoct_HX_rhizosphere_bin_137_sub	0.69579	0.024	0.736364	0.00976	0.0263889	0.0132457
maxbin2_HX_surface_bin045_sub	concoct_HX_surface_bin_262_sub	0.870484	0.001	0.872727	0.000455	0.002	0.00091
maxbin2_HX_surface_bin.009_sub	vamb_HX_rhizosphere_bin_vae_1482	-0.706327	0.013	-0.7	0.016471	0.0185714	0.0173379
maxbin2_HX_surface_bin.009_sub	metabat2_HX_surface_bin_.101	-0.62735	0.044	-0.645455	0.031963	0.044	0.031963
maxbin2_HX_surface_bin.009_sub	metabat2_HX_rhizosphere_bin.67	-0.710029	0.014	-0.727273	0.011205	0.0186667	0.0140062
maxbin2_HX_surface_bin.009_sub	maxbin2_HX_rhizosphere_bin204_sub	-0.842246	0.002	-0.890909	0.000233	0.00444444	0.000776667
maxbin2_HX_surface_bin.009_sub	maxbin2_HX_rhizosphere_bin.008	0.985325	0	0.981818	0	0	0
maxbin2_HX_surface_bin.009_sub	metabat2_HX_rhizosphere_bin17_sub	0.773914	0.004	0.8	0.00311	0.00615385	0.00518333
maxbin2_HX_surface_bin.009_sub	concoct_HX_rhizosphere_bin_81	-0.809489	0.003	-0.836364	0.001333	0.00545455	0.0033325
maxbin2_HX_surface_bin.009_sub	maxbin2_HX_surface_bin.010_sub	0.857853	0	0.809091	0.002559	0	0.005118
maxbin2_HX_surface_bin.009_sub	maxbin2_HX_surface_bin.102_sub	-0.884718	0.001	-0.9	0.00016	0.00285714	0.00064
maxbin2_HX_surface_bin.009_sub	maxbin2_HX_surface_bin.035	0.68364	0.032	0.706452	0.015092	0.0336842	0.0173379
maxbin2_HX_surface_bin.009_sub	maxbin2_HX_surface_bin.260	-0.835924	0.003	-0.8	0.00311	0.00545455	0.00518333
maxbin2_HX_surface_bin.009_sub	maxbin2_HX_surface_bin.077	-0.792852	0.004	-0.772727	0.005299	0.00615385	0.00815231
maxbin2_HX_surface_bin.009_sub	concoct_HX_rhizosphere_bin_214	0.813473	0.002	0.825723	0.001742	0.00444444	0.00387111
maxbin2_HX_surface_bin.009_sub	metabat2_HX_surface_bin_.36_sub	0.954654	0	0.936364	2.2e-05	0	0.000146667
maxbin2_HX_surface_bin.009_sub	maxbin2_HX_surface_bin.013_sub	0.967153	0	0.981818	0	0	0
maxbin2_HX_surface_bin.009_sub	concoct_HX_rhizosphere_bin_138_sub	-0.714609	0.019	-0.754545	0.007282	0.02375	0.0104029
maxbin2_HX_surface_bin.009_sub	vamb_HX_surface_bin_vae_1199	-0.912898	0	-0.927273	4e-05	0	2e-04
maxbin2_HX_surface_bin.009_sub	metabat2_HX_surface_bin_.69	0.872125	0.001	0.854545	0.000807	0.00285714	0.00230571
maxbin2_HX_surface_bin.009_sub	concoct_HX_rhizosphere_bin_137_sub	-0.676517	0.029	-0.727273	0.011205	0.0322222	0.0140062
maxbin2_HX_surface_bin.009_sub	log10-MeHg	-0.702548	0.021	-0.7	0.016471	0.0247059	0.0173379
vamb_HX_rhizosphere_bin_vae_1482	metabat2_HX_surface_bin_.101	0.811654	0.005	0.818182	0.002083	0.028	0.014581
vamb_HX_rhizosphere_bin_vae_1482	maxbin2_HX_rhizosphere_bin204_sub	0.713763	0.02	0.709091	0.014552	0.0305455	0.0226364
vamb_HX_rhizosphere_bin_vae_1482	maxbin2_HX_rhizosphere_bin.008	-0.758208	0.006	-0.745455	0.008455	0.028	0.01952
vamb_HX_rhizosphere_bin_vae_1482	concoct_HX_rhizosphere_bin_81	0.720485	0.011	0.763636	0.006233	0.03	0.01952
vamb_HX_rhizosphere_bin_vae_1482	maxbin2_HX_surface_bin.010_sub	-0.632812	0.049	-0.618182	0.042646	0.049	0.0497537
vamb_HX_rhizosphere_bin_vae_1482	metabat2_HX_surface_bin_.105_sub	-0.690449	0.019	-0.727273	0.011205	0.0305455	0.0196088
vamb_HX_rhizosphere_bin_vae_1482	maxbin2_HX_surface_bin.102_sub	0.801265	0.001	0.818182	0.002083	0.014	0.014581
vamb_HX_rhizosphere_bin_vae_1482	concoct_HX_rhizosphere_bin_214	-0.642328	0.045	-0.651404	0.02991	0.0484615	0.0380673
vamb_HX_rhizosphere_bin_vae_1482	metabat2_HX_surface_bin_.36_sub	-0.673807	0.023	-0.654545	0.028865	0.0305455	0.0380673
vamb_HX_rhizosphere_bin_vae_1482	vamb_HX_rhizosphere_bin_vae_884	-0.711547	0.013	-0.745455	0.008455	0.03	0.01952
vamb_HX_rhizosphere_bin_vae_1482	maxbin2_HX_surface_bin.013_sub	-0.721299	0.015	-0.745455	0.008455	0.03	0.01952
vamb_HX_rhizosphere_bin_vae_1482	vamb_HX_surface_bin_vae_1199	0.749861	0.013	0.736364	0.00976	0.03	0.01952
metabat2_HX_surface_bin_.101	vamb_HX_surface_bin_vae_5890	0.728198	0.015	0.718182	0.0128	0.0233333	0.0199111
metabat2_HX_surface_bin_.101	concoct_HX_surface_bin_173_sub	0.715157	0.014	0.709091	0.014552	0.0233333	0.0203728
metabat2_HX_surface_bin_.101	maxbin2_HX_rhizosphere_bin204_sub	0.692685	0.017	0.727273	0.011205	0.0238	0.0196088
metabat2_HX_surface_bin_.101	maxbin2_HX_surface_bin.226	0.747912	0.009	0.645455	0.031963	0.022	0.031963
metabat2_HX_surface_bin_.101	maxbin2_HX_rhizosphere_bin.008	-0.654481	0.039	-0.681818	0.020843	0.042	0.0243168
metabat2_HX_surface_bin_.101	metabat2_HX_rhizosphere_bin17_sub	-0.663229	0.037	-0.672727	0.023313	0.042	0.0251063
metabat2_HX_surface_bin_.101	concoct_HX_rhizosphere_bin_81	0.686612	0.02	0.763636	0.006233	0.0254545	0.0174524
metabat2_HX_surface_bin_.101	metabat2_HX_surface_bin_.105_sub	-0.856742	0	-0.854545	0.000807	0	0.003766
metabat2_HX_surface_bin_.101	maxbin2_HX_surface_bin.102_sub	0.736727	0.011	0.790909	0.003746	0.022	0.013111
metabat2_HX_surface_bin_.101	concoct_HX_rhizosphere_bin_214	-0.733575	0.011	-0.743151	0.008773	0.022	0.0196088
metabat2_HX_surface_bin_.101	maxbin2_HX_surface_bin.124_sub	0.755937	0.011	0.727273	0.011205	0.022	0.0196088
metabat2_HX_surface_bin_.101	vamb_HX_rhizosphere_bin_vae_884	-0.879283	0	-0.881818	0.00033	0	0.00231
metabat2_HX_surface_bin_.101	maxbin2_HX_surface_bin.013_sub	-0.633913	0.043	-0.681818	0.020843	0.043	0.0243168
metabat2_HX_surface_bin_.101	concoct_HX_rhizosphere_bin_137_sub	0.895842	0	0.918182	6.7e-05	0	0.000938
vamb_HX_surface_bin_vae_5890	concoct_HX_surface_bin_173_sub	0.706333	0.019	0.663636	0.025984	0.0348333	0.0285824
vamb_HX_surface_bin_vae_5890	metabat2_HX_rhizosphere_bin17_sub	-0.673521	0.033	-0.727273	0.011205	0.0363	0.0154069
vamb_HX_surface_bin_vae_5890	concoct_HX_rhizosphere_bin_81	0.68946	0.027	0.727273	0.011205	0.0363	0.0154069
vamb_HX_surface_bin_vae_5890	vamb_HX_rhizosphere_bin_vae_1118_sub	0.671845	0.038	0.727273	0.011205	0.038	0.0154069
vamb_HX_surface_bin_vae_5890	metabat2_HX_surface_bin_.105_sub	-0.786015	0.005	-0.745455	0.008455	0.0183333	0.0154069
vamb_HX_surface_bin_vae_5890	maxbin2_HX_surface_bin.102_sub	0.710524	0.027	0.727273	0.011205	0.0363	0.0154069
vamb_HX_surface_bin_vae_5890	maxbin2_HX_surface_bin.077	0.798371	0.005	0.863636	0.000612	0.0183333	0.006732
vamb_HX_surface_bin_vae_5890	concoct_HX_rhizosphere_bin_214	-0.759078	0.014	-0.779849	0.004643	0.0308	0.0154069
vamb_HX_surface_bin_vae_5890	vamb_HX_rhizosphere_bin_vae_884	-0.760363	0.013	-0.709091	0.014552	0.0308	0.0177858
vamb_HX_surface_bin_vae_5890	concoct_HX_rhizosphere_bin_137_sub	0.772275	0.004	0.790909	0.003746	0.0183333	0.0154069
maxbin2_HX_rhizosphere_bin.026	concoct_HX_rhizosphere_bin_81	0.761241	0.01	0.681818	0.020843	0.011	0.035287
maxbin2_HX_rhizosphere_bin.026	concoct_HX_rhizosphere_bin_138_sub	0.730728	0.011	0.636364	0.035287	0.011	0.035287
metabat2_HX_rhizosphere_bin.67	maxbin2_HX_rhizosphere_bin.008	-0.753044	0.009	-0.781818	0.004473	0.0283333	0.016
metabat2_HX_rhizosphere_bin.67	concoct_HX_rhizosphere_bin_81	0.663076	0.037	0.645455	0.031963	0.037	0.031963
metabat2_HX_rhizosphere_bin.67	metabat2_HX_surface_bin_.36_sub	-0.699755	0.032	-0.736364	0.00976	0.037	0.016
metabat2_HX_rhizosphere_bin.67	maxbin2_HX_surface_bin.013_sub	-0.751695	0.012	-0.754545	0.007282	0.0283333	0.016
metabat2_HX_rhizosphere_bin.67	concoct_HX_rhizosphere_bin_138_sub	0.706276	0.017	0.718182	0.0128	0.0283333	0.016
concoct_HX_surface_bin_173_sub	metabat2_HX_surface_bin_.105_sub	-0.892434	0	-0.872727	0.000455	0	0.001224
concoct_HX_surface_bin_173_sub	concoct_HX_rhizosphere_bin_214	-0.743944	0.013	-0.715626	0.013276	0.016	0.0177013
concoct_HX_surface_bin_173_sub	vamb_HX_rhizosphere_bin_vae_884	-0.886168	0	-0.863636	0.000612	0	0.001224
concoct_HX_surface_bin_173_sub	concoct_HX_rhizosphere_bin_137_sub	0.712944	0.016	0.681818	0.020843	0.016	0.020843
metabat2_HX_surface_bin_.85	metabat2_HX_surface_bin_.62	0.716849	0.026	0.645455	0.031963	0.039	0.031963
metabat2_HX_surface_bin_.85	concoct_HX_surface_bin_50_sub	0.683826	0.039	0.681818	0.020843	0.039	0.031963
maxbin2_HX_rhizosphere_bin204_sub	maxbin2_HX_rhizosphere_bin.008	-0.839524	0.003	-0.881818	0.00033	0.014	0.00212333
maxbin2_HX_rhizosphere_bin204_sub	metabat2_HX_rhizosphere_bin17_sub	-0.720539	0.016	-0.763636	0.006233	0.0248889	0.00969578
maxbin2_HX_rhizosphere_bin204_sub	concoct_HX_rhizosphere_bin_81	0.763387	0.007	0.790909	0.003746	0.016	0.007492
maxbin2_HX_rhizosphere_bin204_sub	maxbin2_HX_surface_bin.010_sub	-0.647399	0.035	-0.636364	0.035287	0.0408333	0.0380014
maxbin2_HX_rhizosphere_bin204_sub	maxbin2_HX_surface_bin.102_sub	0.745222	0.014	0.809091	0.002559	0.0245	0.0071652
maxbin2_HX_rhizosphere_bin204_sub	maxbin2_HX_surface_bin.077	0.620642	0.034	0.618182	0.042646	0.0408333	0.042646
maxbin2_HX_rhizosphere_bin204_sub	concoct_HX_rhizosphere_bin_214	-0.796454	0.005	-0.779849	0.004643	0.014	0.00812525
maxbin2_HX_rhizosphere_bin204_sub	metabat2_HX_surface_bin_.36_sub	-0.776912	0.008	-0.8	0.00311	0.016	0.00725667
maxbin2_HX_rhizosphere_bin204_sub	vamb_HX_rhizosphere_bin_vae_884	-0.637782	0.049	-0.645455	0.031963	0.049	0.0372902
maxbin2_HX_rhizosphere_bin204_sub	maxbin2_HX_surface_bin.013_sub	-0.876789	0.002	-0.909091	0.000106	0.014	0.001484
maxbin2_HX_rhizosphere_bin204_sub	concoct_HX_rhizosphere_bin_138_sub	0.654751	0.039	0.681818	0.020843	0.042	0.0265275
maxbin2_HX_rhizosphere_bin204_sub	vamb_HX_surface_bin_vae_1199	0.849825	0.001	0.872727	0.000455	0.014	0.00212333
maxbin2_HX_rhizosphere_bin204_sub	metabat2_HX_surface_bin_.69	-0.709303	0.023	-0.709091	0.014552	0.0322	0.0203728
maxbin2_HX_rhizosphere_bin204_sub	concoct_HX_rhizosphere_bin_137_sub	0.781532	0.005	0.809091	0.002559	0.014	0.0071652
maxbin2_HX_surface_bin.226	concoct_HX_surface_bin_50_sub	-0.655077	0.049	-0.663636	0.025984	0.049	0.038976
maxbin2_HX_surface_bin.226	maxbin2_HX_surface_bin.124_sub	0.739564	0.005	0.736364	0.00976	0.015	0.02928
maxbin2_HX_rhizosphere_bin.008	metabat2_HX_rhizosphere_bin17_sub	0.717485	0.012	0.745455	0.008455	0.014	0.0105108
maxbin2_HX_rhizosphere_bin.008	concoct_HX_rhizosphere_bin_81	-0.833454	0.001	-0.863636	0.000612	0.002	0.0017136
maxbin2_HX_rhizosphere_bin.008	maxbin2_HX_surface_bin.010_sub	0.883505	0.001	0.845455	0.001045	0.002	0.00243833
maxbin2_HX_rhizosphere_bin.008	maxbin2_HX_surface_bin.102_sub	-0.901425	0	-0.918182	6.7e-05	0	0.0002345
maxbin2_HX_rhizosphere_bin.008	maxbin2_HX_surface_bin.035	0.681228	0.021	0.706452	0.015092	0.022	0.015092
maxbin2_HX_rhizosphere_bin.008	maxbin2_HX_surface_bin.260	-0.803592	0.005	-0.763636	0.006233	0.00875	0.0087262
maxbin2_HX_rhizosphere_bin.008	maxbin2_HX_surface_bin.077	-0.763477	0.006	-0.736364	0.00976	0.00933333	0.0105108
maxbin2_HX_rhizosphere_bin.008	concoct_HX_rhizosphere_bin_214	0.781841	0.008	0.789024	0.003889	0.0101818	0.00604956
maxbin2_HX_rhizosphere_bin.008	metabat2_HX_surface_bin_.36_sub	0.965338	0	0.954545	5e-06	0	3.5e-05
maxbin2_HX_rhizosphere_bin.008	maxbin2_HX_surface_bin.013_sub	0.969295	0	0.981818	0	0	0
maxbin2_HX_rhizosphere_bin.008	concoct_HX_rhizosphere_bin_138_sub	-0.749709	0.007	-0.8	0.00311	0.0098	0.0054425
maxbin2_HX_rhizosphere_bin.008	vamb_HX_surface_bin_vae_1199	-0.91504	0	-0.927273	4e-05	0	0.000186667
maxbin2_HX_rhizosphere_bin.008	metabat2_HX_surface_bin_.69	0.852572	0.001	0.836364	0.001333	0.002	0.002666
maxbin2_HX_rhizosphere_bin.008	concoct_HX_rhizosphere_bin_137_sub	-0.679	0.022	-0.736364	0.00976	0.022	0.0105108
maxbin2_HX_rhizosphere_bin.009	metabat2_HX_rhizosphere_bin17_sub	-0.668434	0.03	-0.7	0.016471	0.03	0.016471
metabat2_HX_rhizosphere_bin17_sub	maxbin2_HX_surface_bin.077	-0.675053	0.03	-0.718182	0.0128	0.042	0.0256
metabat2_HX_rhizosphere_bin17_sub	concoct_HX_rhizosphere_bin_214	0.750858	0.012	0.807373	0.002657	0.042	0.010628
metabat2_HX_rhizosphere_bin17_sub	metabat2_HX_surface_bin_.36_sub	0.679971	0.025	0.681818	0.020843	0.042	0.0277907
metabat2_HX_rhizosphere_bin17_sub	maxbin2_HX_surface_bin.013_sub	0.701769	0.022	0.745455	0.008455	0.042	0.0225467
metabat2_HX_rhizosphere_bin17_sub	vamb_HX_surface_bin_vae_1199	-0.658998	0.042	-0.690909	0.018565	0.042	0.0277907
metabat2_HX_rhizosphere_bin17_sub	concoct_HX_rhizosphere_bin_137_sub	-0.790141	0.003	-0.827273	0.001677	0.024	0.010628
concoct_HX_rhizosphere_bin_81	vamb_HX_rhizosphere_bin_vae_1118_sub	0.664873	0.037	0.618182	0.042646	0.037	0.042646
concoct_HX_rhizosphere_bin_81	maxbin2_HX_surface_bin.102_sub	0.89826	0	0.945455	1.1e-05	0	9.9e-05
concoct_HX_rhizosphere_bin_81	maxbin2_HX_surface_bin.077	0.852703	0.002	0.827273	0.001677	0.006	0.00377325
concoct_HX_rhizosphere_bin_81	concoct_HX_rhizosphere_bin_214	-0.717899	0.022	-0.724801	0.011623	0.028125	0.0149439
concoct_HX_rhizosphere_bin_81	metabat2_HX_surface_bin_.36_sub	-0.692379	0.025	-0.7	0.016471	0.028125	0.0185299
concoct_HX_rhizosphere_bin_81	maxbin2_HX_surface_bin.013_sub	-0.808452	0.003	-0.854545	0.000807	0.00675	0.002421
concoct_HX_rhizosphere_bin_81	concoct_HX_rhizosphere_bin_138_sub	0.88318	0	0.854545	0.000807	0	0.002421
concoct_HX_rhizosphere_bin_81	vamb_HX_surface_bin_vae_1199	0.780217	0.008	0.790909	0.003746	0.0144	0.0067428
concoct_HX_rhizosphere_bin_81	concoct_HX_rhizosphere_bin_137_sub	0.680437	0.023	0.763636	0.006233	0.028125	0.0093495
vamb_HX_rhizosphere_bin_vae_1118_sub	maxbin2_HX_surface_bin.077	0.828241	0.001	0.863636	0.000612	0.003	0.001836
vamb_HX_rhizosphere_bin_vae_1118_sub	concoct_HX_rhizosphere_bin_138_sub	0.715652	0.02	0.681818	0.020843	0.03	0.0312645
maxbin2_HX_surface_bin.010_sub	maxbin2_HX_surface_bin.102_sub	-0.742388	0.01	-0.709091	0.014552	0.0128571	0.0187097
maxbin2_HX_surface_bin.010_sub	maxbin2_HX_surface_bin.035	0.869792	0.001	0.908295	0.00011	0.00225	0.000495
maxbin2_HX_surface_bin.010_sub	maxbin2_HX_surface_bin.260	-0.700855	0.026	-0.636364	0.035287	0.027	0.0396979
maxbin2_HX_surface_bin.010_sub	maxbin2_HX_surface_bin.077	-0.667269	0.027	-0.618182	0.042646	0.027	0.042646
maxbin2_HX_surface_bin.010_sub	concoct_HX_rhizosphere_bin_214	0.764048	0.006	0.770675	0.005501	0.009	0.0082515
maxbin2_HX_surface_bin.010_sub	metabat2_HX_surface_bin_.36_sub	0.943272	0	0.927273	4e-05	0	0.00036
maxbin2_HX_surface_bin.010_sub	maxbin2_HX_surface_bin.013_sub	0.826156	0.001	0.790909	0.003746	0.00225	0.0082515
maxbin2_HX_surface_bin.010_sub	vamb_HX_surface_bin_vae_1199	-0.798756	0.004	-0.772727	0.005299	0.0072	0.0082515
maxbin2_HX_surface_bin.010_sub	metabat2_HX_surface_bin_.69	0.867271	0.001	0.863636	0.000612	0.00225	0.001836
metabat2_HX_surface_bin_.105_sub	maxbin2_HX_surface_bin.102_sub	-0.687372	0.034	-0.690909	0.018565	0.0408	0.0278475
metabat2_HX_surface_bin_.105_sub	maxbin2_HX_surface_bin.077	-0.647061	0.045	-0.645455	0.031963	0.045	0.031963
metabat2_HX_surface_bin_.105_sub	concoct_HX_rhizosphere_bin_214	0.885693	0.001	0.889946	0.000243	0.003	0.000729
metabat2_HX_surface_bin_.105_sub	maxbin2_HX_surface_bin.124_sub	-0.698216	0.021	-0.654545	0.028865	0.0315	0.031963
metabat2_HX_surface_bin_.105_sub	vamb_HX_rhizosphere_bin_vae_884	0.993734	0	0.990909	0	0	0
metabat2_HX_surface_bin_.105_sub	concoct_HX_rhizosphere_bin_137_sub	-0.838061	0.004	-0.845455	0.001045	0.008	0.00209
metabat2_HX_surface_bin_.96	maxbin2_HX_surface_bin.260	0.768439	0.009	0.736364	0.00976	0.018	0.01952
maxbin2_HX_surface_bin.102_sub	maxbin2_HX_surface_bin.077	0.811427	0.002	0.818182	0.002083	0.006	0.004665
maxbin2_HX_surface_bin.102_sub	concoct_HX_rhizosphere_bin_214	-0.795085	0.005	-0.807373	0.002657	0.009	0.004665
maxbin2_HX_surface_bin.102_sub	metabat2_HX_surface_bin_.36_sub	-0.810793	0.006	-0.8	0.00311	0.009	0.004665
maxbin2_HX_surface_bin.102_sub	vamb_HX_rhizosphere_bin_vae_884	-0.666274	0.033	-0.672727	0.023313	0.037125	0.0262271
maxbin2_HX_surface_bin.102_sub	maxbin2_HX_surface_bin.013_sub	-0.876423	0.001	-0.909091	0.000106	0.0045	0.000954
maxbin2_HX_surface_bin.102_sub	concoct_HX_rhizosphere_bin_138_sub	0.843427	0	0.863636	0.000612	0	0.002421
maxbin2_HX_surface_bin.102_sub	vamb_HX_surface_bin_vae_1199	0.8195	0.004	0.854545	0.000807	0.009	0.002421
maxbin2_HX_surface_bin.102_sub	metabat2_HX_surface_bin_.69	-0.658192	0.041	-0.636364	0.035287	0.041	0.035287
maxbin2_HX_surface_bin.102_sub	concoct_HX_rhizosphere_bin_137_sub	0.683852	0.018	0.772727	0.005299	0.0231429	0.006813
concoct_HX_surface_bin_50_sub	maxbin2_HX_surface_bin.124_sub	-0.72625	0.024	-0.763636	0.006233	0.024	0.012466
concoct_HX_surface_bin_50_sub	log10-MeHg	0.73936	0.012	0.654545	0.028865	0.024	0.028865
maxbin2_HX_surface_bin.035	concoct_HX_rhizosphere_bin_214	0.693344	0.024	0.731481	0.010518	0.038	0.01753
maxbin2_HX_surface_bin.035	metabat2_HX_surface_bin_.36_sub	0.797369	0.002	0.834898	0.001385	0.005	0.0034625
maxbin2_HX_surface_bin.035	maxbin2_HX_surface_bin.013_sub	0.66823	0.038	0.688102	0.019248	0.038	0.019248
maxbin2_HX_surface_bin.035	vamb_HX_surface_bin_vae_1199	-0.666731	0.035	-0.706452	0.015092	0.038	0.018865
maxbin2_HX_surface_bin.035	metabat2_HX_surface_bin_.69	0.848016	0.001	0.880771	0.000343	0.005	0.001715
maxbin2_HX_surface_bin.260	metabat2_HX_surface_bin_.36_sub	-0.834931	0.002	-0.8	0.00311	0.005	0.007775
maxbin2_HX_surface_bin.260	maxbin2_HX_surface_bin.013_sub	-0.792972	0.004	-0.772727	0.005299	0.00666667	0.00883167
maxbin2_HX_surface_bin.260	vamb_HX_surface_bin_vae_1199	0.621242	0.047	0.609091	0.046696	0.047	0.046696
maxbin2_HX_surface_bin.260	metabat2_HX_surface_bin_.69	-0.888699	0.001	-0.881818	0.00033	0.005	0.00165
maxbin2_HX_surface_bin.260	log10-MeHg	0.655834	0.036	0.636364	0.035287	0.045	0.0441088
maxbin2_HX_surface_bin.077	concoct_HX_rhizosphere_bin_214	-0.824719	0.001	-0.825723	0.001742	0.006	0.010452
maxbin2_HX_surface_bin.077	metabat2_HX_surface_bin_.36_sub	-0.685515	0.022	-0.636364	0.035287	0.0264	0.035287
maxbin2_HX_surface_bin.077	maxbin2_HX_surface_bin.013_sub	-0.689405	0.018	-0.7	0.016471	0.0264	0.022278
maxbin2_HX_surface_bin.077	concoct_HX_rhizosphere_bin_138_sub	0.760476	0.005	0.745455	0.008455	0.01	0.022278
maxbin2_HX_surface_bin.077	vamb_HX_surface_bin_vae_1199	0.76429	0.003	0.718182	0.0128	0.009	0.022278
maxbin2_HX_surface_bin.077	concoct_HX_rhizosphere_bin_137_sub	0.644468	0.046	0.690909	0.018565	0.046	0.022278
concoct_HX_rhizosphere_bin_214	metabat2_HX_surface_bin_.36_sub	0.735741	0.01	0.733976	0.010125	0.014	0.014175
concoct_HX_rhizosphere_bin_214	vamb_HX_rhizosphere_bin_vae_884	0.858363	0	0.853247	0.000838	0	0.002933
concoct_HX_rhizosphere_bin_214	maxbin2_HX_surface_bin.013_sub	0.798416	0.003	0.807373	0.002657	0.007	0.00464975
concoct_HX_rhizosphere_bin_214	vamb_HX_surface_bin_vae_1199	-0.813281	0.008	-0.807373	0.002657	0.014	0.00464975
concoct_HX_rhizosphere_bin_214	metabat2_HX_surface_bin_.69	0.652225	0.04	0.651404	0.02991	0.046	0.033116
concoct_HX_rhizosphere_bin_214	concoct_HX_rhizosphere_bin_137_sub	-0.844752	0	-0.862422	0.000635	0	0.002933
concoct_HX_rhizosphere_bin_214	log10-MeHg	-0.623617	0.046	-0.642229	0.033116	0.046	0.033116
metabat2_HX_surface_bin_.36_sub	maxbin2_HX_surface_bin.013_sub	0.921807	0	0.918182	6.7e-05	0	0.0001675
metabat2_HX_surface_bin_.36_sub	concoct_HX_rhizosphere_bin_138_sub	-0.662231	0.027	-0.709091	0.014552	0.03375	0.01819
metabat2_HX_surface_bin_.36_sub	vamb_HX_surface_bin_vae_1199	-0.880979	0	-0.881818	0.00033	0	0.00055
metabat2_HX_surface_bin_.36_sub	metabat2_HX_surface_bin_.69	0.931192	0	0.936364	2.2e-05	0	0.00011
metabat2_HX_surface_bin_.36_sub	log10-MeHg	-0.642344	0.043	-0.618182	0.042646	0.043	0.042646
maxbin2_HX_surface_bin.124_sub	vamb_HX_rhizosphere_bin_vae_884	-0.727023	0.009	-0.736364	0.00976	0.009	0.00976
vamb_HX_rhizosphere_bin_vae_884	concoct_HX_rhizosphere_bin_137_sub	-0.844621	0.002	-0.854545	0.000807	0.002	0.000807
maxbin2_HX_surface_bin.013_sub	concoct_HX_rhizosphere_bin_138_sub	-0.705287	0.014	-0.754545	0.007282	0.016	0.0091025
maxbin2_HX_surface_bin.013_sub	vamb_HX_surface_bin_vae_1199	-0.879641	0	-0.918182	6.7e-05	0	0.000335
maxbin2_HX_surface_bin.013_sub	metabat2_HX_surface_bin_.69	0.870451	0	0.836364	0.001333	0	0.0033325
maxbin2_HX_surface_bin.013_sub	concoct_HX_rhizosphere_bin_137_sub	-0.715814	0.011	-0.754545	0.007282	0.016	0.0091025
maxbin2_HX_surface_bin.013_sub	log10-MeHg	-0.704762	0.016	-0.663636	0.025984	0.016	0.025984
concoct_HX_rhizosphere_bin_138_sub	vamb_HX_surface_bin_vae_1199	0.750823	0.013	0.781818	0.004473	0.013	0.004473
vamb_HX_surface_bin_vae_1199	metabat2_HX_surface_bin_.69	-0.737179	0.012	-0.754545	0.007282	0.024	0.014564
vamb_HX_surface_bin_vae_1199	concoct_HX_rhizosphere_bin_137_sub	0.647184	0.037	0.7	0.016471	0.037	0.016471
metabat2_HX_surface_bin_.69	log10-MeHg	-0.725316	0.016	-0.663636	0.025984	0.016	0.025984
metabat2_GX_surface_bin.45_sub	maxbin2_GX_surface_bin.016	0.993734	0	0.990909	0	0	0
metabat2_GX_surface_bin.45_sub	concoct_GX_rhizosphere_bin_65	-0.736095	0.007	-0.736364	0.00976	0.0114074	0.0148083
metabat2_GX_surface_bin.45_sub	concoct_GX_rhizosphere_bin_98	-0.791258	0.004	-0.827273	0.001677	0.00838095	0.00409933
metabat2_GX_surface_bin.45_sub	metabat2_GX_rhizosphere_bin.41_sub	-0.875548	0	-0.854545	0.000807	0	0.00253629
metabat2_GX_surface_bin.45_sub	metabat2_GX_surface_bin.131_sub	-0.865919	0	-0.8	0.00311	0	0.00651619
metabat2_GX_surface_bin.45_sub	concoct_GX_surface_bin_199_sub	0.664459	0.034	0.727273	0.011205	0.0374	0.0159039
metabat2_GX_surface_bin.45_sub	metabat2_GX_surface_bin.96	-0.764368	0.006	-0.745455	0.008455	0.011	0.0143085
metabat2_GX_surface_bin.45_sub	maxbin2_GX_surface_bin.069_sub	-0.785667	0.002	-0.8	0.00311	0.00463158	0.00651619
metabat2_GX_surface_bin.45_sub	concoct_GX_rhizosphere_bin_171_sub	-0.703055	0.012	-0.727273	0.011205	0.0165	0.0159039
metabat2_GX_surface_bin.45_sub	metabat2_GX_rhizosphere_bin.53	-0.664234	0.037	-0.663636	0.025984	0.0387619	0.0300867
metabat2_GX_surface_bin.45_sub	metabat2_GX_surface_bin.142_sub	0.981591	0	0.981818	0	0	0
metabat2_GX_surface_bin.45_sub	maxbin2_GX_surface_bin.063	-0.758174	0.006	-0.754545	0.007282	0.011	0.0128163
metabat2_GX_surface_bin.45_sub	vamb_GX_surface_bin_vae_3274_sub	-0.772727	0.005	-0.672727	0.023313	0.01	0.0284937
metabat2_GX_surface_bin.45_sub	concoct_GX_surface_bin_188	-0.684431	0.026	-0.618182	0.042646	0.0293333	0.0436378
metabat2_GX_surface_bin.45_sub	metabat2_GX_rhizosphere_bin.95	0.936013	0	0.918182	6.7e-05	0	0.000268
metabat2_GX_surface_bin.45_sub	maxbin2_GX_surface_bin.035_sub	0.908619	0	0.945455	1.1e-05	0	5.37777777777778e-05
metabat2_GX_surface_bin.45_sub	metabat2_GX_surface_bin.84_sub	0.928965	0	0.963636	2e-06	0	1.1e-05
metabat2_GX_surface_bin.45_sub	maxbin2_GX_rhizosphere_bin.023_sub	0.746613	0.014	0.636364	0.035287	0.0181176	0.0388157
metabat2_GX_surface_bin.45_sub	vamb_GX_rhizosphere_bin_vae_661	0.980306	0	0.972727	1e-06	0	1.1e-05
metabat2_GX_surface_bin.45_sub	maxbin2_GX_rhizosphere_bin.011_sub	0.928965	0	0.963636	2e-06	0	1.1e-05
metabat2_GX_surface_bin.45_sub	maxbin2_GX_surface_bin.026_sub	-0.761493	0.012	-0.754545	0.007282	0.0165	0.0128163
metabat2_GX_surface_bin.45_sub	metabat2_GX_surface_bin.113	0.902034	0	0.961278	2e-06	0	1.1e-05
metabat2_GX_surface_bin.45_sub	vamb_GX_surface_bin_vae_5857	0.80946	0.001	0.881818	0.00033	0.00244444	0.00111692
metabat2_GX_surface_bin.45_sub	concoct_GX_surface_bin_72	-0.767556	0.013	-0.681818	0.020843	0.0173333	0.0262026
metabat2_GX_surface_bin.45_sub	metabat2_GX_surface_bin.26_sub	-0.734727	0.011	-0.618182	0.042646	0.0165	0.0436378
metabat2_GX_surface_bin.45_sub	maxbin2_GX_rhizosphere_bin.082_sub	0.906111	0	0.827273	0.001677	0	0.00409933
metabat2_GX_surface_bin.45_sub	metabat2_GX_rhizosphere_bin20	-0.673385	0.023	-0.709091	0.014552	0.0273514	0.0194027
metabat2_GX_surface_bin.45_sub	vamb_GX_rhizosphere_bin_vae_1552_sub	-0.767997	0.007	-0.663636	0.025984	0.0114074	0.0300867
metabat2_GX_surface_bin.45_sub	metabat2_GX_surface_bin.112	-0.842177	0	-0.9	0.00016	0	0.000586667
metabat2_GX_surface_bin.45_sub	vamb_GX_surface_bin_vae_2744	0.638334	0.042	0.690909	0.018565	0.042	0.0240253
metabat2_GX_surface_bin.45_sub	metabat2_GX_rhizosphere_bin.29	0.935644	0	0.918182	6.7e-05	0	0.000268
metabat2_GX_surface_bin.45_sub	maxbin2_GX_rhizosphere_bin.050_sub	0.670444	0.038	0.709091	0.014552	0.0388837	0.0194027
metabat2_GX_surface_bin.45_sub	metabat2_GX_rhizosphere_bin.7	-0.785667	0.007	-0.8	0.00311	0.0114074	0.00651619
metabat2_GX_surface_bin.45_sub	maxbin2_GX_surface_bin.019_sub	-0.718837	0.022	-0.736364	0.00976	0.0268889	0.0148083
metabat2_GX_surface_bin.45_sub	metabat2_GX_surface_bin.9_sub	-0.635952	0.036	-0.618182	0.042646	0.0386341	0.0436378
metabat2_GX_surface_bin.45_sub	metabat2_GX_surface_bin.57_sub	-0.744949	0.012	-0.736364	0.00976	0.0165	0.0148083
metabat2_GX_surface_bin.45_sub	concoct_GX_surface_bin_35	0.872461	0	0.827273	0.001677	0	0.00409933
metabat2_GX_surface_bin.45_sub	maxbin2_GX_surface_bin.057_sub	0.969059	0	0.963636	2e-06	0	1.1e-05
metabat2_GX_surface_bin.45_sub	vamb_GX_rhizosphere_bin_vae_865_sub	0.803851	0.003	0.836364	0.001333	0.0066	0.00391013
metabat2_GX_surface_bin.45_sub	metabat2_GX_rhizosphere_bin.32	0.987857	0	0.990909	0	0	0
metabat2_GX_surface_bin.45_sub	metabat2_GX_surface_bin.130	-0.732264	0.011	-0.754545	0.007282	0.0165	0.0128163
metabat2_GX_surface_bin.45_sub	metabat2_GX_rhizosphere_bin.38	0.812029	0.001	0.763636	0.006233	0.00244444	0.012466
metabat2_GX_surface_bin.45_sub	log10-MeHg	0.700413	0.019	0.636364	0.035287	0.0238857	0.0388157
maxbin2_GX_surface_bin.016	concoct_GX_rhizosphere_bin_65	-0.727372	0.016	-0.727273	0.011205	0.021	0.0168075
maxbin2_GX_surface_bin.016	concoct_GX_rhizosphere_bin_98	-0.804085	0.001	-0.845455	0.001045	0.002625	0.00274312
maxbin2_GX_surface_bin.016	metabat2_GX_rhizosphere_bin.41_sub	-0.889366	0	-0.872727	0.000455	0	0.00147
maxbin2_GX_surface_bin.016	metabat2_GX_surface_bin.131_sub	-0.873177	0	-0.809091	0.002559	0	0.005971
maxbin2_GX_surface_bin.016	concoct_GX_surface_bin_199_sub	0.638109	0.048	0.690909	0.018565	0.048	0.0236282
maxbin2_GX_surface_bin.016	metabat2_GX_surface_bin.96	-0.777194	0.008	-0.763636	0.006233	0.014	0.011382
maxbin2_GX_surface_bin.016	maxbin2_GX_surface_bin.069_sub	-0.769685	0.007	-0.781818	0.004473	0.0133636	0.008946
maxbin2_GX_surface_bin.016	concoct_GX_rhizosphere_bin_171_sub	-0.722147	0.01	-0.754545	0.007282	0.0161538	0.0127435
maxbin2_GX_surface_bin.016	metabat2_GX_rhizosphere_bin.53	-0.641692	0.042	-0.636364	0.035287	0.0440488	0.0390014
maxbin2_GX_surface_bin.016	metabat2_GX_surface_bin.142_sub	0.987857	0	0.990909	0	0	0
maxbin2_GX_surface_bin.016	maxbin2_GX_surface_bin.063	-0.765433	0.008	-0.763636	0.006233	0.014	0.011382
maxbin2_GX_surface_bin.016	vamb_GX_surface_bin_vae_3274_sub	-0.74392	0.014	-0.636364	0.035287	0.0196	0.0390014
maxbin2_GX_surface_bin.016	metabat2_GX_rhizosphere_bin.95	0.943272	0	0.927273	4e-05	0	0.000168
maxbin2_GX_surface_bin.016	maxbin2_GX_surface_bin.035_sub	0.914885	0	0.954545	5e-06	0	2.625e-05
maxbin2_GX_surface_bin.016	metabat2_GX_surface_bin.84_sub	0.922699	0.001	0.954545	5e-06	0.002625	2.625e-05
maxbin2_GX_surface_bin.016	maxbin2_GX_rhizosphere_bin.023_sub	0.753173	0.013	0.645455	0.031963	0.0188276	0.0383556
maxbin2_GX_surface_bin.016	vamb_GX_rhizosphere_bin_vae_661	0.993132	0	0.990909	0	0	0
maxbin2_GX_surface_bin.016	maxbin2_GX_rhizosphere_bin.011_sub	0.922699	0	0.954545	5e-06	0	2.625e-05
maxbin2_GX_surface_bin.016	maxbin2_GX_surface_bin.026_sub	-0.755227	0.015	-0.745455	0.008455	0.0203226	0.0136581
maxbin2_GX_surface_bin.016	metabat2_GX_surface_bin.113	0.896155	0	0.952166	6e-06	0	2.8e-05
maxbin2_GX_surface_bin.016	vamb_GX_surface_bin_vae_5857	0.803194	0.005	0.872727	0.000455	0.01	0.00147
maxbin2_GX_surface_bin.016	concoct_GX_surface_bin_72	-0.780088	0.005	-0.7	0.016471	0.01	0.0223155
maxbin2_GX_surface_bin.016	metabat2_GX_surface_bin.26_sub	-0.750709	0.012	-0.636364	0.035287	0.018	0.0390014
maxbin2_GX_surface_bin.016	maxbin2_GX_rhizosphere_bin.082_sub	0.918937	0.001	0.845455	0.001045	0.002625	0.00274312
maxbin2_GX_surface_bin.016	metabat2_GX_rhizosphere_bin20	-0.679945	0.018	-0.718182	0.0128	0.0222353	0.0185379
maxbin2_GX_surface_bin.016	vamb_GX_rhizosphere_bin_vae_1552_sub	-0.741646	0.01	-0.627273	0.038845	0.0161538	0.0418331
maxbin2_GX_surface_bin.016	metabat2_GX_surface_bin.112	-0.829351	0.001	-0.881818	0.00033	0.002625	0.00126
maxbin2_GX_surface_bin.016	vamb_GX_surface_bin_vae_2744	0.631774	0.043	0.681818	0.020843	0.0440488	0.0257472
maxbin2_GX_surface_bin.016	metabat2_GX_rhizosphere_bin.29	0.961296	0	0.954545	5e-06	0	2.625e-05
maxbin2_GX_surface_bin.016	maxbin2_GX_rhizosphere_bin.050_sub	0.656626	0.033	0.690909	0.018565	0.0364737	0.0236282
maxbin2_GX_surface_bin.016	metabat2_GX_rhizosphere_bin.7	-0.769685	0.003	-0.781818	0.004473	0.007	0.008946
maxbin2_GX_surface_bin.016	maxbin2_GX_surface_bin.019_sub	-0.711578	0.017	-0.727273	0.011205	0.0216364	0.0168075
maxbin2_GX_surface_bin.016	metabat2_GX_surface_bin.57_sub	-0.716593	0.011	-0.709091	0.014552	0.0171111	0.0203728
maxbin2_GX_surface_bin.016	concoct_GX_surface_bin_35	0.865901	0.001	0.818182	0.002083	0.002625	0.00514624
maxbin2_GX_surface_bin.016	maxbin2_GX_surface_bin.057_sub	0.981591	0	0.981818	0	0	0
maxbin2_GX_surface_bin.016	vamb_GX_rhizosphere_bin_vae_865_sub	0.822943	0.005	0.863636	0.000612	0.01	0.001836
maxbin2_GX_surface_bin.016	metabat2_GX_rhizosphere_bin.32	0.981591	0	0.981818	0	0	0
maxbin2_GX_surface_bin.016	metabat2_GX_surface_bin.130	-0.725006	0.02	-0.745455	0.008455	0.024	0.0136581
maxbin2_GX_surface_bin.016	metabat2_GX_rhizosphere_bin.38	0.832114	0.003	0.790909	0.003746	0.007	0.00828063
maxbin2_GX_surface_bin.016	log10-MeHg	0.686594	0.029	0.618182	0.042646	0.0338333	0.0447783
metabat2_GX_surface_bin.16_sub	vamb_GX_surface_bin_vae_2596	-0.715778	0.017	-0.718182	0.0128	0.0422857	0.0232832
metabat2_GX_surface_bin.16_sub	concoct_GX_surface_bin_227	0.745115	0.012	0.772727	0.005299	0.0422857	0.0232832
metabat2_GX_surface_bin.16_sub	metabat2_GX_surface_bin.40_sub	-0.672324	0.036	-0.727273	0.011205	0.0422857	0.0232832
metabat2_GX_surface_bin.16_sub	maxbin2_GX_rhizosphere_bin.161	0.642794	0.049	0.645455	0.031963	0.049	0.031963
metabat2_GX_surface_bin.16_sub	maxbin2_GX_rhizosphere_bin.083_sub	-0.667879	0.037	-0.690909	0.018565	0.0422857	0.0247533
metabat2_GX_surface_bin.16_sub	maxbin2_GX_surface_bin.172	-0.640228	0.032	-0.645455	0.031963	0.0422857	0.031963
metabat2_GX_surface_bin.16_sub	concoct_GX_rhizosphere_bin_40	-0.668623	0.023	-0.736364	0.00976	0.0422857	0.0232832
metabat2_GX_surface_bin.16_sub	log10-THg	0.765826	0.008	0.709091	0.014552	0.0422857	0.0232832
concoct_GX_rhizosphere_bin_65	metabat2_GX_rhizosphere_bin.41_sub	0.866814	0.001	0.890909	0.000233	0.00278571	0.00100967
concoct_GX_rhizosphere_bin_65	metabat2_GX_surface_bin.131_sub	0.902575	0	0.909091	0.000106	0	0.000689
concoct_GX_rhizosphere_bin_65	maxbin2_GX_surface_bin.069_sub	0.973183	0	0.972727	1e-06	0	1.95e-05
concoct_GX_rhizosphere_bin_65	concoct_GX_rhizosphere_bin_171_sub	0.809611	0.006	0.781818	0.004473	0.0106364	0.00872235
concoct_GX_rhizosphere_bin_65	metabat2_GX_rhizosphere_bin.53	0.943272	0	0.927273	4e-05	0	0.00039
concoct_GX_rhizosphere_bin_65	metabat2_GX_surface_bin.142_sub	-0.756742	0.009	-0.745455	0.008455	0.0135	0.0122128
concoct_GX_rhizosphere_bin_65	maxbin2_GX_surface_bin.063	0.796718	0.001	0.809091	0.002559	0.00278571	0.00587065
concoct_GX_rhizosphere_bin_65	vamb_GX_surface_bin_vae_3274_sub	0.74807	0.006	0.736364	0.00976	0.0106364	0.0135943
concoct_GX_rhizosphere_bin_65	concoct_GX_surface_bin_188	0.920966	0	0.918182	6.7e-05	0	0.0005226
concoct_GX_rhizosphere_bin_65	metabat2_GX_rhizosphere_bin.95	-0.830632	0.001	-0.872727	0.000455	0.00278571	0.00161318
concoct_GX_rhizosphere_bin_65	maxbin2_GX_surface_bin.035_sub	-0.817194	0.003	-0.754545	0.007282	0.0065	0.010923
concoct_GX_rhizosphere_bin_65	metabat2_GX_surface_bin.84_sub	-0.777761	0.008	-0.754545	0.007282	0.013	0.010923
concoct_GX_rhizosphere_bin_65	maxbin2_GX_rhizosphere_bin.023_sub	-0.720337	0.021	-0.772727	0.005299	0.0248182	0.009841
concoct_GX_rhizosphere_bin_65	vamb_GX_rhizosphere_bin_vae_661	-0.748399	0.012	-0.754545	0.007282	0.0156	0.010923
concoct_GX_rhizosphere_bin_65	maxbin2_GX_rhizosphere_bin.011_sub	-0.777761	0.004	-0.754545	0.007282	0.00821053	0.010923
concoct_GX_rhizosphere_bin_65	maxbin2_GX_surface_bin.026_sub	0.783496	0.002	0.8	0.00311	0.004875	0.00638368
concoct_GX_rhizosphere_bin_65	metabat2_GX_surface_bin.113	-0.7092	0.011	-0.701596	0.016122	0.0153214	0.0190533
concoct_GX_rhizosphere_bin_65	vamb_GX_surface_bin_vae_5857	-0.782536	0.005	-0.718182	0.0128	0.00975	0.0161032
concoct_GX_rhizosphere_bin_65	concoct_GX_surface_bin_72	0.645621	0.043	0.636364	0.035287	0.043	0.0393198
concoct_GX_rhizosphere_bin_65	metabat2_GX_surface_bin.26_sub	0.873424	0.001	0.9	0.00016	0.00278571	0.00078
concoct_GX_rhizosphere_bin_65	maxbin2_GX_rhizosphere_bin.082_sub	-0.789699	0.007	-0.818182	0.002083	0.0118696	0.0054158
concoct_GX_rhizosphere_bin_65	metabat2_GX_rhizosphere_bin20	0.697914	0.026	0.709091	0.014552	0.0298235	0.0177353
concoct_GX_rhizosphere_bin_65	metabat2_GX_surface_bin.112	0.846065	0.001	0.818182	0.002083	0.00278571	0.0054158
concoct_GX_rhizosphere_bin_65	vamb_GX_surface_bin_vae_2744	-0.665106	0.028	-0.627273	0.038845	0.0312	0.0409447
concoct_GX_rhizosphere_bin_65	metabat2_GX_rhizosphere_bin.29	-0.711641	0.012	-0.690909	0.018565	0.0156	0.0212951
concoct_GX_rhizosphere_bin_65	maxbin2_GX_rhizosphere_bin.050_sub	-0.864676	0.003	-0.809091	0.002559	0.0065	0.00587065
concoct_GX_rhizosphere_bin_65	metabat2_GX_rhizosphere_bin.7	0.973183	0	0.972727	1e-06	0	1.95e-05
concoct_GX_rhizosphere_bin_65	maxbin2_GX_surface_bin.019_sub	0.865715	0	0.845455	0.001045	0	0.00339625
concoct_GX_rhizosphere_bin_65	metabat2_GX_surface_bin.9_sub	0.868624	0.002	0.872727	0.000455	0.004875	0.00161318
concoct_GX_rhizosphere_bin_65	metabat2_GX_surface_bin.57_sub	0.954019	0	0.963636	2e-06	0	2.6e-05
concoct_GX_rhizosphere_bin_65	concoct_GX_surface_bin_35	-0.768243	0.009	-0.8	0.00311	0.0135	0.00638368
concoct_GX_rhizosphere_bin_65	maxbin2_GX_surface_bin.057_sub	-0.7342	0.013	-0.718182	0.0128	0.0163548	0.0161032
concoct_GX_rhizosphere_bin_65	vamb_GX_rhizosphere_bin_vae_865_sub	-0.684575	0.029	-0.627273	0.038845	0.0314167	0.0409447
concoct_GX_rhizosphere_bin_65	metabat2_GX_rhizosphere_bin.32	-0.765465	0.011	-0.754545	0.007282	0.0153214	0.010923
concoct_GX_rhizosphere_bin_65	metabat2_GX_surface_bin.130	0.904795	0	0.9	0.00016	0	0.00078
concoct_GX_rhizosphere_bin_65	metabat2_GX_rhizosphere_bin.38	-0.855221	0	-0.827273	0.001677	0	0.005031
concoct_GX_rhizosphere_bin_65	log10-MeHg	-0.674699	0.032	-0.718182	0.0128	0.0337297	0.0161032
concoct_GX_rhizosphere_bin_98	metabat2_GX_rhizosphere_bin.41_sub	0.774423	0.006	0.736364	0.00976	0.00954545	0.0162667
concoct_GX_rhizosphere_bin_98	metabat2_GX_surface_bin.131_sub	0.78149	0.002	0.7	0.016471	0.005	0.0240202
concoct_GX_rhizosphere_bin_98	concoct_GX_surface_bin_199_sub	-0.631312	0.048	-0.627273	0.038845	0.048	0.0453192
concoct_GX_rhizosphere_bin_98	metabat2_GX_surface_bin.96	0.6894	0.035	0.709091	0.014552	0.0371212	0.0231509
concoct_GX_rhizosphere_bin_98	maxbin2_GX_surface_bin.069_sub	0.724126	0.012	0.645455	0.031963	0.0175	0.038576
concoct_GX_rhizosphere_bin_98	concoct_GX_rhizosphere_bin_171_sub	0.863324	0.003	0.818182	0.002083	0.00617647	0.00607542
concoct_GX_rhizosphere_bin_98	metabat2_GX_surface_bin.142_sub	-0.833454	0.002	-0.863636	0.000612	0.005	0.003325
concoct_GX_rhizosphere_bin_98	maxbin2_GX_surface_bin.063	0.798946	0.006	0.763636	0.006233	0.00954545	0.0128326
concoct_GX_rhizosphere_bin_98	metabat2_GX_rhizosphere_bin.95	-0.674571	0.031	-0.681818	0.020843	0.0339062	0.0280579
concoct_GX_rhizosphere_bin_98	maxbin2_GX_surface_bin.035_sub	-0.927013	0	-0.918182	6.7e-05	0	0.002345
concoct_GX_rhizosphere_bin_98	metabat2_GX_surface_bin.84_sub	-0.832924	0	-0.845455	0.001045	0	0.003325
concoct_GX_rhizosphere_bin_98	vamb_GX_rhizosphere_bin_vae_661	-0.773926	0.002	-0.809091	0.002559	0.005	0.00688962
concoct_GX_rhizosphere_bin_98	maxbin2_GX_rhizosphere_bin.011_sub	-0.832924	0.001	-0.845455	0.001045	0.004375	0.003325
concoct_GX_rhizosphere_bin_98	maxbin2_GX_surface_bin.026_sub	0.731239	0.018	0.690909	0.018565	0.0233333	0.025991
concoct_GX_rhizosphere_bin_98	metabat2_GX_surface_bin.113	-0.825459	0.002	-0.847383	0.000991	0.005	0.003325
concoct_GX_rhizosphere_bin_98	vamb_GX_surface_bin_vae_5857	-0.876913	0	-0.854545	0.000807	0	0.003325
concoct_GX_rhizosphere_bin_98	concoct_GX_surface_bin_72	0.818605	0.005	0.754545	0.007282	0.00875	0.0134142
concoct_GX_rhizosphere_bin_98	maxbin2_GX_rhizosphere_bin.082_sub	-0.796475	0.005	-0.754545	0.007282	0.00875	0.0134142
concoct_GX_rhizosphere_bin_98	metabat2_GX_rhizosphere_bin20	0.76269	0.011	0.7	0.016471	0.0167391	0.0240202
concoct_GX_rhizosphere_bin_98	metabat2_GX_surface_bin.112	0.886822	0	0.854545	0.000807	0	0.003325
concoct_GX_rhizosphere_bin_98	vamb_GX_surface_bin_vae_2744	-0.805152	0.003	-0.790909	0.003746	0.00617647	0.00874067
concoct_GX_rhizosphere_bin_98	metabat2_GX_rhizosphere_bin.29	-0.829843	0.001	-0.863636	0.000612	0.004375	0.003325
concoct_GX_rhizosphere_bin_98	maxbin2_GX_rhizosphere_bin.050_sub	-0.738747	0.014	-0.672727	0.023313	0.0196	0.0302206
concoct_GX_rhizosphere_bin_98	metabat2_GX_rhizosphere_bin.7	0.724126	0.016	0.645455	0.031963	0.0215385	0.038576
concoct_GX_rhizosphere_bin_98	maxbin2_GX_surface_bin.019_sub	0.84298	0.004	0.772727	0.005299	0.00777778	0.0115916
concoct_GX_rhizosphere_bin_98	concoct_GX_surface_bin_35	-0.681253	0.026	-0.618182	0.042646	0.0303333	0.0481487
concoct_GX_rhizosphere_bin_98	maxbin2_GX_surface_bin.057_sub	-0.840014	0.003	-0.872727	0.000455	0.00617647	0.003325
concoct_GX_rhizosphere_bin_98	vamb_GX_rhizosphere_bin_vae_865_sub	-0.861844	0.001	-0.872727	0.000455	0.004375	0.003325
concoct_GX_rhizosphere_bin_98	metabat2_GX_rhizosphere_bin.32	-0.820628	0.002	-0.845455	0.001045	0.005	0.003325
concoct_GX_rhizosphere_bin_98	metabat2_GX_surface_bin.130	0.817328	0.001	0.736364	0.00976	0.004375	0.0162667
concoct_GX_rhizosphere_bin_98	metabat2_GX_rhizosphere_bin.38	-0.868608	0.002	-0.790909	0.003746	0.005	0.00874067
maxbin2_GX_surface_bin.167	maxbin2_GX_surface_bin.172	0.801548	0.003	0.872727	0.000455	0.006	0.00364
maxbin2_GX_surface_bin.167	concoct_GX_rhizosphere_bin_40	0.838885	0.001	0.809091	0.002559	0.004	0.005118
maxbin2_GX_surface_bin.167	metabat2_GX_surface_bin.100	0.847803	0.003	0.818182	0.002083	0.006	0.005118
maxbin2_GX_surface_bin.167	vamb_GX_surface_bin_vae_795_sub	0.854895	0	0.818182	0.002083	0	0.005118
metabat2_GX_rhizosphere_bin.41_sub	metabat2_GX_surface_bin.131_sub	0.924561	0	0.945455	1.1e-05	0	0.0002145
metabat2_GX_rhizosphere_bin.41_sub	metabat2_GX_surface_bin.96	0.754124	0.009	0.663636	0.025984	0.0121034	0.0281493
metabat2_GX_rhizosphere_bin.41_sub	vamb_GX_surface_bin_vae_2596	0.701379	0.026	0.681818	0.020843	0.0298235	0.0239081
metabat2_GX_rhizosphere_bin.41_sub	maxbin2_GX_surface_bin.069_sub	0.891937	0	0.918182	6.7e-05	0	0.0004355
metabat2_GX_rhizosphere_bin.41_sub	concoct_GX_rhizosphere_bin_171_sub	0.81806	0.001	0.836364	0.001333	0.00216667	0.00216613
metabat2_GX_rhizosphere_bin.41_sub	metabat2_GX_rhizosphere_bin.53	0.764478	0.007	0.781818	0.004473	0.0101111	0.00623025
metabat2_GX_rhizosphere_bin.41_sub	metabat2_GX_surface_bin.142_sub	-0.918736	0	-0.890909	0.000233	0	0.000985833
metabat2_GX_rhizosphere_bin.41_sub	maxbin2_GX_surface_bin.063	0.769396	0.006	0.827273	0.001677	0.009	0.00261612
metabat2_GX_rhizosphere_bin.41_sub	vamb_GX_surface_bin_vae_3274_sub	0.679651	0.031	0.7	0.016471	0.0345429	0.0194657
metabat2_GX_rhizosphere_bin.41_sub	concoct_GX_surface_bin_188	0.83972	0.003	0.863636	0.000612	0.00557143	0.00113657
metabat2_GX_rhizosphere_bin.41_sub	metabat2_GX_rhizosphere_bin.95	-0.920232	0	-0.927273	4e-05	0	0.00039
metabat2_GX_rhizosphere_bin.41_sub	maxbin2_GX_surface_bin.035_sub	-0.905308	0	-0.872727	0.000455	0	0.000985833
metabat2_GX_rhizosphere_bin.41_sub	metabat2_GX_surface_bin.84_sub	-0.917213	0.001	-0.872727	0.000455	0.00216667	0.000985833
metabat2_GX_rhizosphere_bin.41_sub	maxbin2_GX_rhizosphere_bin.023_sub	-0.868381	0.003	-0.9	0.00016	0.00557143	0.000891429
metabat2_GX_rhizosphere_bin.41_sub	vamb_GX_rhizosphere_bin_vae_661	-0.896965	0	-0.881818	0.00033	0	0.000985833
metabat2_GX_rhizosphere_bin.41_sub	maxbin2_GX_rhizosphere_bin.011_sub	-0.917213	0	-0.872727	0.000455	0	0.000985833
metabat2_GX_rhizosphere_bin.41_sub	maxbin2_GX_surface_bin.026_sub	0.749971	0.012	0.8	0.00311	0.014625	0.00449222
metabat2_GX_rhizosphere_bin.41_sub	metabat2_GX_surface_bin.113	-0.727532	0.011	-0.760822	0.006545	0.0138387	0.00823403
metabat2_GX_rhizosphere_bin.41_sub	vamb_GX_surface_bin_vae_5857	-0.784084	0.008	-0.763636	0.006233	0.0111429	0.0081029
metabat2_GX_rhizosphere_bin.41_sub	concoct_GX_surface_bin_72	0.73669	0.014	0.772727	0.005299	0.0165455	0.00712624
metabat2_GX_rhizosphere_bin.41_sub	metabat2_GX_surface_bin.26_sub	0.830578	0.001	0.872727	0.000455	0.00216667	0.000985833
metabat2_GX_rhizosphere_bin.41_sub	maxbin2_GX_rhizosphere_bin.082_sub	-0.954019	0	-0.963636	2e-06	0	7.8e-05
metabat2_GX_rhizosphere_bin.41_sub	metabat2_GX_rhizosphere_bin20	0.806494	0.005	0.836364	0.001333	0.008125	0.00216613
metabat2_GX_rhizosphere_bin.41_sub	metabat2_GX_surface_bin.112	0.874718	0.001	0.881818	0.00033	0.00216667	0.000985833
metabat2_GX_rhizosphere_bin.41_sub	metabat2_GX_rhizosphere_bin.29	-0.900081	0	-0.863636	0.000612	0	0.00113657
metabat2_GX_rhizosphere_bin.41_sub	maxbin2_GX_rhizosphere_bin.050_sub	-0.66991	0.039	-0.636364	0.035287	0.0400263	0.0371944
metabat2_GX_rhizosphere_bin.41_sub	metabat2_GX_rhizosphere_bin.7	0.891937	0	0.918182	6.7e-05	0	0.0004355
metabat2_GX_rhizosphere_bin.41_sub	maxbin2_GX_surface_bin.019_sub	0.81228	0.005	0.836364	0.001333	0.008125	0.00216613
metabat2_GX_rhizosphere_bin.41_sub	metabat2_GX_surface_bin.9_sub	0.780728	0.006	0.818182	0.002083	0.009	0.0031245
metabat2_GX_rhizosphere_bin.41_sub	metabat2_GX_surface_bin.57_sub	0.852695	0.003	0.890909	0.000233	0.00557143	0.000985833
metabat2_GX_rhizosphere_bin.41_sub	concoct_GX_surface_bin_35	-0.812248	0.004	-0.863636	0.000612	0.00709091	0.00113657
metabat2_GX_rhizosphere_bin.41_sub	maxbin2_GX_surface_bin.057_sub	-0.91247	0	-0.881818	0.00033	0	0.000985833
metabat2_GX_rhizosphere_bin.41_sub	vamb_GX_rhizosphere_bin_vae_865_sub	-0.753942	0.01	-0.718182	0.0128	0.013	0.0156
metabat2_GX_rhizosphere_bin.41_sub	metabat2_GX_rhizosphere_bin.32	-0.904917	0.001	-0.872727	0.000455	0.00216667	0.000985833
metabat2_GX_rhizosphere_bin.41_sub	metabat2_GX_surface_bin.130	0.838534	0	0.872727	0.000455	0	0.000985833
metabat2_GX_rhizosphere_bin.41_sub	metabat2_GX_rhizosphere_bin.38	-0.936775	0	-0.936364	2.2e-05	0	0.000286
metabat2_GX_rhizosphere_bin.41_sub	log10-MeHg	-0.672954	0.032	-0.663636	0.025984	0.0346667	0.0281493
maxbin2_GX_surface_bin.095_sub	metabat2_GX_rhizosphere_bin5	0.650002	0.03	0.636364	0.035287	0.038	0.035287
maxbin2_GX_surface_bin.095_sub	concoct_GX_surface_bin_213_sub	0.645102	0.038	0.654545	0.028865	0.038	0.035287
maxbin2_GX_surface_bin.095_sub	maxbin2_GX_surface_bin.060_sub	0.749831	0.017	0.736364	0.00976	0.038	0.02928
concoct_GX_rhizosphere_bin_75	concoct_GX_surface_bin_188	0.653218	0.033	0.672727	0.023313	0.035	0.025984
concoct_GX_rhizosphere_bin_75	maxbin2_GX_rhizosphere_bin.083_sub	0.798244	0.007	0.763636	0.006233	0.035	0.0211375
concoct_GX_rhizosphere_bin_75	metabat2_GX_surface_bin.26_sub	0.712626	0.014	0.745455	0.008455	0.035	0.0211375
concoct_GX_rhizosphere_bin_75	metabat2_GX_surface_bin.9_sub	0.647066	0.027	0.663636	0.025984	0.035	0.025984
concoct_GX_rhizosphere_bin_75	metabat2_GX_surface_bin.57_sub	0.6563	0.035	0.672727	0.023313	0.035	0.025984
metabat2_GX_rhizosphere_bin5	concoct_GX_surface_bin_199_sub	0.693678	0.029	0.718182	0.0128	0.04	0.0288
metabat2_GX_rhizosphere_bin5	metabat2_GX_surface_bin.40_sub	0.882687	0.001	0.918182	6.7e-05	0.009	0.000603
metabat2_GX_rhizosphere_bin5	vamb_GX_surface_bin_vae_3278	0.760502	0.008	0.727273	0.011205	0.024	0.0288
metabat2_GX_rhizosphere_bin5	metabat2_GX_surface_bin.39	-0.812608	0.004	-0.772727	0.005299	0.018	0.0238455
metabat2_GX_surface_bin.131_sub	metabat2_GX_surface_bin.96	0.721227	0.012	0.663636	0.025984	0.014625	0.0273885
metabat2_GX_surface_bin.131_sub	vamb_GX_surface_bin_vae_2596	0.738481	0.017	0.745455	0.008455	0.0189429	0.0109915
metabat2_GX_surface_bin.131_sub	maxbin2_GX_surface_bin.069_sub	0.895842	0	0.918182	6.7e-05	0	0.000373286
metabat2_GX_surface_bin.131_sub	concoct_GX_rhizosphere_bin_171_sub	0.77952	0.009	0.754545	0.007282	0.0117	0.00979303
metabat2_GX_surface_bin.131_sub	metabat2_GX_rhizosphere_bin.53	0.798322	0.002	0.781818	0.004473	0.0033913	0.0067095
metabat2_GX_surface_bin.131_sub	metabat2_GX_surface_bin.142_sub	-0.88532	0.001	-0.818182	0.002083	0.00229412	0.00427563
metabat2_GX_surface_bin.131_sub	maxbin2_GX_surface_bin.063	0.858233	0.001	0.881818	0.00033	0.00229412	0.001287
metabat2_GX_surface_bin.131_sub	vamb_GX_surface_bin_vae_3274_sub	0.873977	0	0.863636	0.000612	0	0.001989
metabat2_GX_surface_bin.131_sub	concoct_GX_surface_bin_213_sub	0.666487	0.027	0.654545	0.028865	0.0277105	0.0296246
metabat2_GX_surface_bin.131_sub	concoct_GX_surface_bin_188	0.866317	0	0.9	0.00016	0	0.00078
metabat2_GX_surface_bin.131_sub	metabat2_GX_rhizosphere_bin.95	-0.930898	0	-0.918182	6.7e-05	0	0.000373286
metabat2_GX_surface_bin.131_sub	maxbin2_GX_surface_bin.035_sub	-0.89188	0	-0.827273	0.001677	0	0.0036335
metabat2_GX_surface_bin.131_sub	metabat2_GX_surface_bin.84_sub	-0.824253	0.002	-0.781818	0.004473	0.0033913	0.0067095
metabat2_GX_surface_bin.131_sub	maxbin2_GX_rhizosphere_bin.023_sub	-0.842536	0.001	-0.890909	0.000233	0.00229412	0.00100967
metabat2_GX_surface_bin.131_sub	vamb_GX_rhizosphere_bin_vae_661	-0.887644	0	-0.827273	0.001677	0	0.0036335
metabat2_GX_surface_bin.131_sub	maxbin2_GX_rhizosphere_bin.011_sub	-0.824253	0.002	-0.781818	0.004473	0.0033913	0.0067095
metabat2_GX_surface_bin.131_sub	maxbin2_GX_surface_bin.026_sub	0.76023	0.007	0.754545	0.007282	0.0105	0.00979303
metabat2_GX_surface_bin.131_sub	maxbin2_GX_rhizosphere_bin.083_sub	0.631028	0.035	0.7	0.016471	0.035	0.0183534
metabat2_GX_surface_bin.131_sub	metabat2_GX_surface_bin.113	-0.756485	0.014	-0.706152	0.015154	0.0165455	0.0179093
metabat2_GX_surface_bin.131_sub	vamb_GX_surface_bin_vae_5857	-0.734771	0.008	-0.663636	0.025984	0.0111429	0.0273885
metabat2_GX_surface_bin.131_sub	concoct_GX_surface_bin_72	0.820479	0.002	0.827273	0.001677	0.0033913	0.0036335
metabat2_GX_surface_bin.131_sub	metabat2_GX_surface_bin.26_sub	0.938403	0	0.936364	2.2e-05	0	0.000373286
metabat2_GX_surface_bin.131_sub	maxbin2_GX_rhizosphere_bin.082_sub	-0.927327	0	-0.927273	4e-05	0	0.000373286
metabat2_GX_surface_bin.131_sub	metabat2_GX_rhizosphere_bin20	0.684111	0.027	0.736364	0.00976	0.0277105	0.0122787
metabat2_GX_surface_bin.131_sub	vamb_GX_rhizosphere_bin_vae_1552_sub	0.774501	0.009	0.727273	0.011205	0.0117	0.0136561
metabat2_GX_surface_bin.131_sub	metabat2_GX_surface_bin.112	0.837999	0.003	0.827273	0.001677	0.00468	0.0036335
metabat2_GX_surface_bin.131_sub	metabat2_GX_rhizosphere_bin.29	-0.867267	0.003	-0.790909	0.003746	0.00468	0.00664064
metabat2_GX_surface_bin.131_sub	maxbin2_GX_rhizosphere_bin.050_sub	-0.703897	0.021	-0.609091	0.046696	0.02275	0.046696
metabat2_GX_surface_bin.131_sub	metabat2_GX_rhizosphere_bin.7	0.895842	0	0.918182	6.7e-05	0	0.000373286
metabat2_GX_surface_bin.131_sub	maxbin2_GX_surface_bin.019_sub	0.849825	0.002	0.872727	0.000455	0.0033913	0.00161318
metabat2_GX_surface_bin.131_sub	metabat2_GX_surface_bin.9_sub	0.733701	0.016	0.781818	0.004473	0.0183529	0.0067095
metabat2_GX_surface_bin.131_sub	metabat2_GX_surface_bin.57_sub	0.882638	0	0.927273	4e-05	0	0.000373286
metabat2_GX_surface_bin.131_sub	concoct_GX_surface_bin_35	-0.845921	0	-0.854545	0.000807	0	0.00224807
metabat2_GX_surface_bin.131_sub	maxbin2_GX_surface_bin.057_sub	-0.866228	0.002	-0.790909	0.003746	0.0033913	0.00664064
metabat2_GX_surface_bin.131_sub	vamb_GX_rhizosphere_bin_vae_865_sub	-0.765822	0.01	-0.7	0.016471	0.0125806	0.0183534
metabat2_GX_surface_bin.131_sub	metabat2_GX_rhizosphere_bin.32	-0.878062	0.001	-0.809091	0.002559	0.00229412	0.00499005
metabat2_GX_surface_bin.131_sub	metabat2_GX_surface_bin.130	0.836999	0.001	0.854545	0.000807	0.00229412	0.00224807
metabat2_GX_surface_bin.131_sub	metabat2_GX_rhizosphere_bin.38	-0.955867	0	-0.963636	2e-06	0	7.8e-05
metabat2_GX_surface_bin.131_sub	log10-MeHg	-0.74685	0.008	-0.772727	0.005299	0.0111429	0.00765411
concoct_GX_surface_bin_199_sub	concoct_GX_surface_bin_227	-0.683307	0.024	-0.645455	0.031963	0.0392727	0.0359584
concoct_GX_surface_bin_199_sub	metabat2_GX_surface_bin.40_sub	0.680598	0.024	0.672727	0.023313	0.0392727	0.033408
concoct_GX_surface_bin_199_sub	metabat2_GX_surface_bin.142_sub	0.669488	0.047	0.718182	0.0128	0.047	0.0256
concoct_GX_surface_bin_199_sub	maxbin2_GX_surface_bin.035_sub	0.738359	0.011	0.745455	0.008455	0.0282857	0.0190237
concoct_GX_surface_bin_199_sub	metabat2_GX_surface_bin.84_sub	0.761454	0.006	0.8	0.00311	0.027	0.013995
concoct_GX_surface_bin_199_sub	maxbin2_GX_rhizosphere_bin.011_sub	0.761454	0.008	0.8	0.00311	0.0282857	0.013995
concoct_GX_surface_bin_199_sub	metabat2_GX_surface_bin.113	0.738891	0.017	0.760822	0.006545	0.03825	0.0187251
concoct_GX_surface_bin_199_sub	vamb_GX_surface_bin_vae_5857	0.854559	0	0.863636	0.000612	0	0.009405
concoct_GX_surface_bin_199_sub	metabat2_GX_rhizosphere_bin20	-0.679556	0.032	-0.663636	0.025984	0.0405	0.033408
concoct_GX_surface_bin_199_sub	metabat2_GX_surface_bin.112	-0.750902	0.006	-0.763636	0.006233	0.027	0.0187251
concoct_GX_surface_bin_199_sub	maxbin2_GX_rhizosphere_bin.050_sub	0.659199	0.04	0.618182	0.042646	0.0423529	0.0451546
concoct_GX_surface_bin_199_sub	concoct_GX_rhizosphere_bin_40	0.870158	0.001	0.845455	0.001045	0.009	0.009405
concoct_GX_surface_bin_199_sub	vamb_GX_surface_bin_vae_795_sub	0.674424	0.031	0.654545	0.028865	0.0405	0.034638
concoct_GX_surface_bin_199_sub	maxbin2_GX_surface_bin.057_sub	0.650396	0.035	0.690909	0.018565	0.0405	0.0303791
concoct_GX_surface_bin_199_sub	metabat2_GX_surface_bin.39	-0.748252	0.011	-0.663636	0.025984	0.0282857	0.033408
concoct_GX_surface_bin_199_sub	metabat2_GX_rhizosphere_bin.32	0.695839	0.023	0.754545	0.007282	0.0392727	0.0187251
concoct_GX_surface_bin_199_sub	log10-THg	-0.686053	0.036	-0.7	0.016471	0.0405	0.0296478
metabat2_GX_surface_bin.96	vamb_GX_surface_bin_vae_2596	0.739985	0.012	0.627273	0.038845	0.015	0.0416196
metabat2_GX_surface_bin.96	metabat2_GX_surface_bin.142_sub	-0.806563	0.004	-0.781818	0.004473	0.009375	0.0103883
metabat2_GX_surface_bin.96	metabat2_GX_rhizosphere_bin.95	-0.754775	0.005	-0.745455	0.008455	0.009375	0.0126825
metabat2_GX_surface_bin.96	maxbin2_GX_surface_bin.035_sub	-0.796501	0.003	-0.8	0.00311	0.009375	0.0103883
metabat2_GX_surface_bin.96	metabat2_GX_surface_bin.84_sub	-0.806033	0.002	-0.763636	0.006233	0.009375	0.0103883
metabat2_GX_surface_bin.96	vamb_GX_rhizosphere_bin_vae_661	-0.797181	0.007	-0.790909	0.003746	0.0105	0.0103883
metabat2_GX_surface_bin.96	maxbin2_GX_rhizosphere_bin.011_sub	-0.806033	0.003	-0.763636	0.006233	0.009375	0.0103883
metabat2_GX_surface_bin.96	metabat2_GX_surface_bin.113	-0.673511	0.043	-0.706152	0.015154	0.043	0.0206645
metabat2_GX_surface_bin.96	metabat2_GX_rhizosphere_bin.29	-0.834752	0.004	-0.818182	0.002083	0.009375	0.0103883
metabat2_GX_surface_bin.96	maxbin2_GX_surface_bin.057_sub	-0.793737	0.007	-0.763636	0.006233	0.0105	0.0103883
metabat2_GX_surface_bin.96	vamb_GX_rhizosphere_bin_vae_865_sub	-0.890214	0	-0.909091	0.000106	0	0.00159
metabat2_GX_surface_bin.96	metabat2_GX_rhizosphere_bin.32	-0.793737	0.005	-0.763636	0.006233	0.009375	0.0103883
metabat2_GX_surface_bin.96	metabat2_GX_rhizosphere_bin.38	-0.759191	0.009	-0.690909	0.018565	0.0122727	0.0232063
metabat2_GX_surface_bin.96	log10-MeHg	-0.690852	0.02	-0.672727	0.023313	0.0230769	0.0268996
vamb_GX_surface_bin_vae_2596	vamb_GX_surface_bin_vae_3274_sub	0.649708	0.03	0.654545	0.028865	0.0369231	0.0419855
vamb_GX_surface_bin_vae_2596	metabat2_GX_rhizosphere_bin.95	-0.766102	0.006	-0.681818	0.020843	0.024	0.0414453
vamb_GX_surface_bin_vae_2596	maxbin2_GX_rhizosphere_bin.023_sub	-0.677664	0.035	-0.672727	0.023313	0.0373333	0.0414453
vamb_GX_surface_bin_vae_2596	maxbin2_GX_rhizosphere_bin.083_sub	0.780396	0.006	0.836364	0.001333	0.024	0.021328
vamb_GX_surface_bin_vae_2596	concoct_GX_surface_bin_72	0.636143	0.033	0.663636	0.025984	0.0373333	0.0415744
vamb_GX_surface_bin_vae_2596	metabat2_GX_surface_bin.26_sub	0.733088	0.012	0.754545	0.007282	0.024	0.029128
vamb_GX_surface_bin_vae_2596	concoct_GX_surface_bin_90	0.783452	0.004	0.788134	0.003958	0.024	0.029128
vamb_GX_surface_bin_vae_2596	maxbin2_GX_rhizosphere_bin.082_sub	-0.765363	0.011	-0.727273	0.011205	0.024	0.0341333
vamb_GX_surface_bin_vae_2596	maxbin2_GX_surface_bin.172	0.714947	0.011	0.7	0.016471	0.024	0.037648
vamb_GX_surface_bin_vae_2596	metabat2_GX_rhizosphere_bin.38	-0.683179	0.03	-0.718182	0.0128	0.0369231	0.0341333
vamb_GX_surface_bin_vae_2596	log10-MeHg	-0.757147	0.005	-0.763636	0.006233	0.024	0.029128
maxbin2_GX_surface_bin.069_sub	concoct_GX_rhizosphere_bin_171_sub	0.798592	0.003	0.772727	0.005299	0.00485714	0.00692946
maxbin2_GX_surface_bin.069_sub	metabat2_GX_rhizosphere_bin.53	0.916611	0	0.9	0.00016	0	0.000777143
maxbin2_GX_surface_bin.069_sub	metabat2_GX_surface_bin.142_sub	-0.786912	0.006	-0.790909	0.003746	0.00816	0.00553757
maxbin2_GX_surface_bin.069_sub	maxbin2_GX_surface_bin.063	0.839571	0.003	0.854545	0.000807	0.00485714	0.0022865
maxbin2_GX_surface_bin.069_sub	vamb_GX_surface_bin_vae_3274_sub	0.773202	0.003	0.781818	0.004473	0.00485714	0.00608328
maxbin2_GX_surface_bin.069_sub	concoct_GX_surface_bin_188	0.945745	0	0.945455	1.1e-05	0	0.000187
maxbin2_GX_surface_bin.069_sub	metabat2_GX_rhizosphere_bin.95	-0.844111	0.001	-0.890909	0.000233	0.00226667	0.00099025
maxbin2_GX_surface_bin.069_sub	maxbin2_GX_surface_bin.035_sub	-0.856815	0.002	-0.809091	0.002559	0.00425	0.0043503
maxbin2_GX_surface_bin.069_sub	metabat2_GX_surface_bin.84_sub	-0.856702	0	-0.836364	0.001333	0	0.00302147
maxbin2_GX_surface_bin.069_sub	maxbin2_GX_rhizosphere_bin.023_sub	-0.763165	0.006	-0.818182	0.002083	0.00816	0.00393456
maxbin2_GX_surface_bin.069_sub	vamb_GX_rhizosphere_bin_vae_661	-0.776553	0.01	-0.790909	0.003746	0.0117241	0.00553757
maxbin2_GX_surface_bin.069_sub	maxbin2_GX_rhizosphere_bin.011_sub	-0.856702	0.001	-0.836364	0.001333	0.00226667	0.00302147
maxbin2_GX_surface_bin.069_sub	maxbin2_GX_surface_bin.026_sub	0.806858	0.005	0.818182	0.002083	0.0073913	0.00393456
maxbin2_GX_surface_bin.069_sub	metabat2_GX_surface_bin.113	-0.765105	0.008	-0.765378	0.006046	0.0104615	0.00761348
maxbin2_GX_surface_bin.069_sub	vamb_GX_surface_bin_vae_5857	-0.845992	0.003	-0.790909	0.003746	0.00485714	0.00553757
maxbin2_GX_surface_bin.069_sub	concoct_GX_surface_bin_72	0.707663	0.024	0.7	0.016471	0.0255	0.018065
maxbin2_GX_surface_bin.069_sub	metabat2_GX_surface_bin.26_sub	0.817579	0.001	0.854545	0.000807	0.00226667	0.0022865
maxbin2_GX_surface_bin.069_sub	maxbin2_GX_rhizosphere_bin.082_sub	-0.806997	0.003	-0.845455	0.001045	0.00485714	0.00273308
maxbin2_GX_surface_bin.069_sub	metabat2_GX_rhizosphere_bin20	0.800433	0.001	0.818182	0.002083	0.00226667	0.00393456
maxbin2_GX_surface_bin.069_sub	metabat2_GX_surface_bin.112	0.916548	0.001	0.9	0.00016	0.00226667	0.000777143
maxbin2_GX_surface_bin.069_sub	vamb_GX_surface_bin_vae_2744	-0.659655	0.03	-0.627273	0.038845	0.0309091	0.0400221
maxbin2_GX_surface_bin.069_sub	metabat2_GX_rhizosphere_bin.29	-0.721386	0.009	-0.709091	0.014552	0.0113333	0.0164923
maxbin2_GX_surface_bin.069_sub	maxbin2_GX_rhizosphere_bin.050_sub	-0.849475	0	-0.781818	0.004473	0	0.00608328
maxbin2_GX_surface_bin.069_sub	maxbin2_GX_surface_bin.019_sub	0.911892	0	0.9	0.00016	0	0.000777143
maxbin2_GX_surface_bin.069_sub	metabat2_GX_surface_bin.9_sub	0.888326	0	0.9	0.00016	0	0.000777143
maxbin2_GX_surface_bin.069_sub	metabat2_GX_surface_bin.57_sub	0.956551	0	0.972727	1e-06	0	3.4e-05
maxbin2_GX_surface_bin.069_sub	concoct_GX_surface_bin_35	-0.831666	0.001	-0.863636	0.000612	0.00226667	0.0022865
maxbin2_GX_surface_bin.069_sub	maxbin2_GX_surface_bin.057_sub	-0.758104	0.01	-0.754545	0.007282	0.0117241	0.00884243
maxbin2_GX_surface_bin.069_sub	vamb_GX_rhizosphere_bin_vae_865_sub	-0.693667	0.031	-0.645455	0.031963	0.031	0.0339607
maxbin2_GX_surface_bin.069_sub	metabat2_GX_rhizosphere_bin.32	-0.802894	0.005	-0.809091	0.002559	0.0073913	0.0043503
maxbin2_GX_surface_bin.069_sub	metabat2_GX_surface_bin.130	0.938146	0	0.936364	2.2e-05	0	0.000249333
maxbin2_GX_surface_bin.069_sub	metabat2_GX_rhizosphere_bin.38	-0.872275	0	-0.854545	0.000807	0	0.0022865
maxbin2_GX_surface_bin.069_sub	log10-MeHg	-0.715709	0.017	-0.736364	0.00976	0.0186452	0.0114428
concoct_GX_surface_bin_227	concoct_GX_rhizosphere_bin_40	-0.717819	0.014	-0.772727	0.005299	0.021	0.0079485
concoct_GX_surface_bin_227	vamb_GX_surface_bin_vae_795_sub	-0.74764	0.005	-0.772727	0.005299	0.01	0.0079485
concoct_GX_surface_bin_227	metabat2_GX_surface_bin.39	0.862275	0.001	0.836364	0.001333	0.003	0.003999
concoct_GX_surface_bin_227	log10-THg	0.879622	0	0.890909	0.000233	0	0.001398
metabat2_GX_surface_bin.40_sub	vamb_GX_surface_bin_vae_3278	0.677761	0.034	0.645455	0.031963	0.034	0.031963
metabat2_GX_surface_bin.40_sub	concoct_GX_rhizosphere_bin_40	0.713313	0.023	0.727273	0.011205	0.034	0.0278475
metabat2_GX_surface_bin.40_sub	metabat2_GX_surface_bin.39	-0.75465	0.007	-0.690909	0.018565	0.021	0.0278475
concoct_GX_rhizosphere_bin_171_sub	metabat2_GX_rhizosphere_bin.53	0.871759	0.001	0.854545	0.000807	0.00442857	0.00625425
concoct_GX_rhizosphere_bin_171_sub	metabat2_GX_surface_bin.142_sub	-0.751517	0.01	-0.772727	0.005299	0.0163158	0.0117335
concoct_GX_rhizosphere_bin_171_sub	maxbin2_GX_surface_bin.063	0.792987	0.004	0.781818	0.004473	0.0110714	0.0117335
concoct_GX_rhizosphere_bin_171_sub	concoct_GX_surface_bin_188	0.723834	0.013	0.690909	0.018565	0.0175217	0.0198453
concoct_GX_rhizosphere_bin_171_sub	metabat2_GX_rhizosphere_bin.95	-0.67864	0.024	-0.7	0.016471	0.0275556	0.0182357
concoct_GX_rhizosphere_bin_171_sub	maxbin2_GX_surface_bin.035_sub	-0.810457	0.005	-0.772727	0.005299	0.0110714	0.0117335
concoct_GX_rhizosphere_bin_171_sub	metabat2_GX_surface_bin.84_sub	-0.744721	0.007	-0.745455	0.008455	0.0135625	0.0124812
concoct_GX_rhizosphere_bin_171_sub	maxbin2_GX_rhizosphere_bin.023_sub	-0.678446	0.03	-0.727273	0.011205	0.031	0.0138942
concoct_GX_rhizosphere_bin_171_sub	vamb_GX_rhizosphere_bin_vae_661	-0.705416	0.026	-0.736364	0.00976	0.0287857	0.0131548
concoct_GX_rhizosphere_bin_171_sub	maxbin2_GX_rhizosphere_bin.011_sub	-0.744721	0.011	-0.745455	0.008455	0.01705	0.0124812
concoct_GX_rhizosphere_bin_171_sub	maxbin2_GX_surface_bin.026_sub	0.884596	0	0.909091	0.000106	0	0.003286
concoct_GX_rhizosphere_bin_171_sub	metabat2_GX_surface_bin.113	-0.69998	0.019	-0.724375	0.011697	0.02356	0.0139464
concoct_GX_rhizosphere_bin_171_sub	vamb_GX_surface_bin_vae_5857	-0.812553	0.001	-0.781818	0.004473	0.00442857	0.0117335
concoct_GX_rhizosphere_bin_171_sub	concoct_GX_surface_bin_72	0.764764	0.005	0.763636	0.006233	0.0110714	0.0124812
concoct_GX_rhizosphere_bin_171_sub	metabat2_GX_surface_bin.26_sub	0.732244	0.017	0.727273	0.011205	0.0219583	0.0138942
concoct_GX_rhizosphere_bin_171_sub	maxbin2_GX_rhizosphere_bin.082_sub	-0.825057	0.002	-0.863636	0.000612	0.00688889	0.00625425
concoct_GX_rhizosphere_bin_171_sub	metabat2_GX_rhizosphere_bin20	0.781736	0.004	0.754545	0.007282	0.0110714	0.0124812
concoct_GX_rhizosphere_bin_171_sub	metabat2_GX_surface_bin.112	0.871867	0	0.836364	0.001333	0	0.0082646
concoct_GX_rhizosphere_bin_171_sub	vamb_GX_surface_bin_vae_2744	-0.731923	0.012	-0.736364	0.00976	0.0175217	0.0131548
concoct_GX_rhizosphere_bin_171_sub	metabat2_GX_rhizosphere_bin.29	-0.754269	0.01	-0.781818	0.004473	0.0163158	0.0117335
concoct_GX_rhizosphere_bin_171_sub	maxbin2_GX_rhizosphere_bin.050_sub	-0.77984	0.007	-0.745455	0.008455	0.0135625	0.0124812
concoct_GX_rhizosphere_bin_171_sub	metabat2_GX_rhizosphere_bin.7	0.798592	0.002	0.772727	0.005299	0.00688889	0.0117335
concoct_GX_rhizosphere_bin_171_sub	maxbin2_GX_surface_bin.019_sub	0.829763	0.001	0.781818	0.004473	0.00442857	0.0117335
concoct_GX_rhizosphere_bin_171_sub	metabat2_GX_surface_bin.9_sub	0.648707	0.034	0.654545	0.028865	0.034	0.0298272
concoct_GX_rhizosphere_bin_171_sub	metabat2_GX_surface_bin.57_sub	0.703602	0.021	0.709091	0.014552	0.0250385	0.0167079
concoct_GX_rhizosphere_bin_171_sub	concoct_GX_surface_bin_35	-0.738544	0.009	-0.754545	0.007282	0.0163158	0.0124812
concoct_GX_rhizosphere_bin_171_sub	maxbin2_GX_surface_bin.057_sub	-0.777868	0.005	-0.809091	0.002559	0.0110714	0.0117335
concoct_GX_rhizosphere_bin_171_sub	vamb_GX_rhizosphere_bin_vae_865_sub	-0.655479	0.028	-0.636364	0.035287	0.029931	0.035287
concoct_GX_rhizosphere_bin_171_sub	metabat2_GX_rhizosphere_bin.32	-0.732425	0.013	-0.745455	0.008455	0.0175217	0.0124812
concoct_GX_rhizosphere_bin_171_sub	metabat2_GX_surface_bin.130	0.897128	0	0.872727	0.000455	0	0.00625425
concoct_GX_rhizosphere_bin_171_sub	metabat2_GX_rhizosphere_bin.38	-0.834117	0	-0.8	0.00311	0	0.0117335
metabat2_GX_rhizosphere_bin.53	metabat2_GX_surface_bin.142_sub	-0.671062	0.035	-0.654545	0.028865	0.0392	0.0310854
metabat2_GX_rhizosphere_bin.53	maxbin2_GX_surface_bin.063	0.77028	0.005	0.772727	0.005299	0.0127273	0.0134249
metabat2_GX_rhizosphere_bin.53	vamb_GX_surface_bin_vae_3274_sub	0.691499	0.025	0.663636	0.025984	0.0318182	0.0291021
metabat2_GX_rhizosphere_bin.53	concoct_GX_surface_bin_188	0.864395	0.001	0.845455	0.001045	0.00311111	0.00487667
metabat2_GX_rhizosphere_bin.53	metabat2_GX_rhizosphere_bin.95	-0.688224	0.024	-0.709091	0.014552	0.0318182	0.023968
metabat2_GX_rhizosphere_bin.53	maxbin2_GX_surface_bin.035_sub	-0.742377	0.01	-0.663636	0.025984	0.0186667	0.0291021
metabat2_GX_rhizosphere_bin.53	metabat2_GX_surface_bin.84_sub	-0.705899	0.023	-0.681818	0.020843	0.0318182	0.0277907
metabat2_GX_rhizosphere_bin.53	maxbin2_GX_rhizosphere_bin.023_sub	-0.648866	0.042	-0.7	0.016471	0.042	0.0256216
metabat2_GX_rhizosphere_bin.53	vamb_GX_rhizosphere_bin_vae_661	-0.634825	0.042	-0.627273	0.038845	0.042	0.038845
metabat2_GX_rhizosphere_bin.53	maxbin2_GX_rhizosphere_bin.011_sub	-0.705899	0.014	-0.681818	0.020843	0.0230588	0.0277907
metabat2_GX_rhizosphere_bin.53	maxbin2_GX_surface_bin.026_sub	0.861884	0	0.890909	0.000233	0	0.001631
metabat2_GX_rhizosphere_bin.53	metabat2_GX_surface_bin.113	-0.682295	0.029	-0.66515	0.025525	0.0353043	0.0291021
metabat2_GX_rhizosphere_bin.53	vamb_GX_surface_bin_vae_5857	-0.783575	0.001	-0.718182	0.0128	0.00311111	0.0224
metabat2_GX_rhizosphere_bin.53	metabat2_GX_surface_bin.26_sub	0.782601	0.007	0.790909	0.003746	0.0150769	0.0104888
metabat2_GX_rhizosphere_bin.53	maxbin2_GX_rhizosphere_bin.082_sub	-0.732048	0.01	-0.763636	0.006233	0.0186667	0.0134249
metabat2_GX_rhizosphere_bin.53	metabat2_GX_rhizosphere_bin20	0.684528	0.025	0.672727	0.023313	0.0318182	0.0291021
metabat2_GX_rhizosphere_bin.53	metabat2_GX_surface_bin.112	0.850102	0.001	0.818182	0.002083	0.00311111	0.00648044
metabat2_GX_rhizosphere_bin.53	vamb_GX_surface_bin_vae_2744	-0.736508	0.011	-0.718182	0.0128	0.01925	0.0224
metabat2_GX_rhizosphere_bin.53	maxbin2_GX_rhizosphere_bin.050_sub	-0.891969	0	-0.845455	0.001045	0	0.00487667
metabat2_GX_rhizosphere_bin.53	metabat2_GX_rhizosphere_bin.7	0.916611	0	0.9	0.00016	0	0.001631
metabat2_GX_rhizosphere_bin.53	maxbin2_GX_surface_bin.019_sub	0.855284	0.005	0.827273	0.001677	0.0127273	0.0058695
metabat2_GX_rhizosphere_bin.53	metabat2_GX_surface_bin.9_sub	0.839948	0.001	0.836364	0.001333	0.00311111	0.005332
metabat2_GX_rhizosphere_bin.53	metabat2_GX_surface_bin.57_sub	0.897448	0	0.890909	0.000233	0	0.001631
metabat2_GX_rhizosphere_bin.53	concoct_GX_surface_bin_35	-0.736569	0.015	-0.763636	0.006233	0.0233333	0.0134249
metabat2_GX_rhizosphere_bin.53	maxbin2_GX_surface_bin.057_sub	-0.662339	0.04	-0.645455	0.031963	0.042	0.0331468
metabat2_GX_rhizosphere_bin.53	metabat2_GX_rhizosphere_bin.32	-0.693603	0.035	-0.681818	0.020843	0.0392	0.0277907
metabat2_GX_rhizosphere_bin.53	metabat2_GX_surface_bin.130	0.92265	0	0.918182	6.7e-05	0	0.001631
metabat2_GX_rhizosphere_bin.53	metabat2_GX_rhizosphere_bin.38	-0.764396	0.006	-0.718182	0.0128	0.014	0.0224
metabat2_GX_surface_bin.142_sub	maxbin2_GX_surface_bin.063	-0.736063	0.008	-0.745455	0.008455	0.0134737	0.0150311
metabat2_GX_surface_bin.142_sub	vamb_GX_surface_bin_vae_3274_sub	-0.71254	0.018	-0.609091	0.046696	0.02304	0.0498091
metabat2_GX_surface_bin.142_sub	concoct_GX_surface_bin_188	-0.697819	0.023	-0.618182	0.042646	0.0262857	0.0470577
metabat2_GX_surface_bin.142_sub	metabat2_GX_rhizosphere_bin.95	0.931129	0	0.918182	6.7e-05	0	0.000238222
metabat2_GX_surface_bin.142_sub	maxbin2_GX_surface_bin.035_sub	0.944255	0	0.972727	1e-06	0	8e-06
metabat2_GX_surface_bin.142_sub	metabat2_GX_surface_bin.84_sub	0.939926	0.001	0.963636	2e-06	0.00290909	9.14285714285714e-06
metabat2_GX_surface_bin.142_sub	maxbin2_GX_rhizosphere_bin.023_sub	0.77542	0.01	0.663636	0.025984	0.016	0.0319803
metabat2_GX_surface_bin.142_sub	vamb_GX_rhizosphere_bin_vae_661	0.980989	0	0.981818	0	0	0
metabat2_GX_surface_bin.142_sub	maxbin2_GX_rhizosphere_bin.011_sub	0.939926	0	0.963636	2e-06	0	9.14285714285714e-06
metabat2_GX_surface_bin.142_sub	maxbin2_GX_surface_bin.026_sub	-0.725858	0.012	-0.727273	0.011205	0.0174545	0.0162982
metabat2_GX_surface_bin.142_sub	metabat2_GX_surface_bin.113	0.8686	0.001	0.933943	2.6e-05	0.00290909	0.000104
metabat2_GX_surface_bin.142_sub	vamb_GX_surface_bin_vae_5857	0.820421	0.004	0.881818	0.00033	0.008	0.00088
metabat2_GX_surface_bin.142_sub	concoct_GX_surface_bin_72	-0.740614	0.012	-0.672727	0.023313	0.0174545	0.0298406
metabat2_GX_surface_bin.142_sub	metabat2_GX_surface_bin.26_sub	-0.760813	0.006	-0.645455	0.031963	0.0106667	0.0378821
metabat2_GX_surface_bin.142_sub	maxbin2_GX_rhizosphere_bin.082_sub	0.93108	0	0.854545	0.000807	0	0.00198646
metabat2_GX_surface_bin.142_sub	metabat2_GX_rhizosphere_bin20	-0.697172	0.022	-0.727273	0.011205	0.0260741	0.0162982
metabat2_GX_surface_bin.142_sub	metabat2_GX_surface_bin.112	-0.846577	0.002	-0.890909	0.000233	0.00533333	0.0007456
metabat2_GX_surface_bin.142_sub	vamb_GX_surface_bin_vae_2744	0.661144	0.033	0.7	0.016471	0.0340645	0.0219613
metabat2_GX_surface_bin.142_sub	metabat2_GX_rhizosphere_bin.29	0.973439	0	0.963636	2e-06	0	9.14285714285714e-06
metabat2_GX_surface_bin.142_sub	maxbin2_GX_rhizosphere_bin.050_sub	0.673852	0.022	0.7	0.016471	0.0260741	0.0219613
metabat2_GX_surface_bin.142_sub	metabat2_GX_rhizosphere_bin.7	-0.786912	0.004	-0.790909	0.003746	0.008	0.00799147
metabat2_GX_surface_bin.142_sub	maxbin2_GX_surface_bin.019_sub	-0.728804	0.014	-0.736364	0.00976	0.0194783	0.0162982
metabat2_GX_surface_bin.142_sub	metabat2_GX_surface_bin.9_sub	-0.649642	0.031	-0.618182	0.042646	0.0330667	0.0470577
metabat2_GX_surface_bin.142_sub	metabat2_GX_surface_bin.57_sub	-0.745962	0.006	-0.727273	0.011205	0.0106667	0.0162982
metabat2_GX_surface_bin.142_sub	concoct_GX_surface_bin_35	0.817295	0.004	0.781818	0.004473	0.008	0.008946
metabat2_GX_surface_bin.142_sub	maxbin2_GX_surface_bin.057_sub	0.993734	0	0.990909	0	0	0
metabat2_GX_surface_bin.142_sub	vamb_GX_rhizosphere_bin_vae_865_sub	0.852313	0	0.881818	0.00033	0	0.00088
metabat2_GX_surface_bin.142_sub	metabat2_GX_rhizosphere_bin.32	0.993734	0	0.990909	0	0	0
metabat2_GX_surface_bin.142_sub	metabat2_GX_surface_bin.130	-0.742232	0.015	-0.754545	0.007282	0.02	0.0137073
metabat2_GX_surface_bin.142_sub	metabat2_GX_rhizosphere_bin.38	0.861483	0.003	0.809091	0.002559	0.00738462	0.00584914
maxbin2_GX_surface_bin.063	vamb_GX_surface_bin_vae_3274_sub	0.823608	0.001	0.818182	0.002083	0.005	0.00568091
maxbin2_GX_surface_bin.063	concoct_GX_surface_bin_188	0.771412	0.007	0.8	0.00311	0.0123529	0.00717692
maxbin2_GX_surface_bin.063	metabat2_GX_rhizosphere_bin.95	-0.777013	0.007	-0.8	0.00311	0.0123529	0.00717692
maxbin2_GX_surface_bin.063	maxbin2_GX_surface_bin.035_sub	-0.80122	0.003	-0.790909	0.003746	0.0075	0.00802714
maxbin2_GX_surface_bin.063	metabat2_GX_surface_bin.84_sub	-0.728804	0.018	-0.736364	0.00976	0.0225	0.0127304
maxbin2_GX_surface_bin.063	maxbin2_GX_rhizosphere_bin.023_sub	-0.686943	0.028	-0.763636	0.006233	0.03	0.0109994
maxbin2_GX_surface_bin.063	vamb_GX_rhizosphere_bin_vae_661	-0.756301	0.002	-0.754545	0.007282	0.0075	0.0114979
maxbin2_GX_surface_bin.063	maxbin2_GX_rhizosphere_bin.011_sub	-0.728804	0.015	-0.736364	0.00976	0.0225	0.0127304
maxbin2_GX_surface_bin.063	maxbin2_GX_surface_bin.026_sub	0.803432	0.007	0.763636	0.006233	0.0123529	0.0109994
maxbin2_GX_surface_bin.063	metabat2_GX_surface_bin.113	-0.78973	0.003	-0.756266	0.007074	0.0075	0.0114979
maxbin2_GX_surface_bin.063	vamb_GX_surface_bin_vae_5857	-0.781779	0.003	-0.745455	0.008455	0.0075	0.0126825
maxbin2_GX_surface_bin.063	concoct_GX_surface_bin_72	0.894744	0	0.863636	0.000612	0	0.00345857
maxbin2_GX_surface_bin.063	metabat2_GX_surface_bin.26_sub	0.763326	0.008	0.772727	0.005299	0.0133333	0.010598
maxbin2_GX_surface_bin.063	maxbin2_GX_rhizosphere_bin.082_sub	-0.777635	0.009	-0.818182	0.002083	0.0142105	0.00568091
maxbin2_GX_surface_bin.063	metabat2_GX_rhizosphere_bin20	0.80654	0.004	0.827273	0.001677	0.00923077	0.00559
maxbin2_GX_surface_bin.063	vamb_GX_rhizosphere_bin_vae_1552_sub	0.711986	0.027	0.672727	0.023313	0.03	0.0259033
maxbin2_GX_surface_bin.063	metabat2_GX_surface_bin.112	0.875939	0.001	0.872727	0.000455	0.005	0.0034125
maxbin2_GX_surface_bin.063	vamb_GX_surface_bin_vae_2744	-0.6944	0.025	-0.7	0.016471	0.0288462	0.0197652
maxbin2_GX_surface_bin.063	metabat2_GX_rhizosphere_bin.29	-0.687851	0.025	-0.681818	0.020843	0.0288462	0.0240496
maxbin2_GX_surface_bin.063	maxbin2_GX_rhizosphere_bin.050_sub	-0.713011	0.018	-0.654545	0.028865	0.0225	0.0298603
maxbin2_GX_surface_bin.063	metabat2_GX_rhizosphere_bin.7	0.839571	0	0.854545	0.000807	0	0.00345857
maxbin2_GX_surface_bin.063	maxbin2_GX_surface_bin.019_sub	0.937783	0	0.963636	2e-06	0	6e-05
maxbin2_GX_surface_bin.063	metabat2_GX_surface_bin.57_sub	0.772903	0.005	0.827273	0.001677	0.0107143	0.00559
maxbin2_GX_surface_bin.063	concoct_GX_surface_bin_35	-0.874159	0.002	-0.854545	0.000807	0.0075	0.00345857
maxbin2_GX_surface_bin.063	maxbin2_GX_surface_bin.057_sub	-0.710411	0.018	-0.709091	0.014552	0.0225	0.01819
maxbin2_GX_surface_bin.063	vamb_GX_rhizosphere_bin_vae_865_sub	-0.660401	0.037	-0.654545	0.028865	0.0382759	0.0298603
maxbin2_GX_surface_bin.063	metabat2_GX_rhizosphere_bin.32	-0.728804	0.016	-0.736364	0.00976	0.0225	0.0127304
maxbin2_GX_surface_bin.063	metabat2_GX_surface_bin.130	0.911529	0	0.927273	4e-05	0	6e-04
maxbin2_GX_surface_bin.063	maxbin2_GX_surface_bin.332_sub	0.617507	0.042	0.636364	0.035287	0.042	0.035287
maxbin2_GX_surface_bin.063	metabat2_GX_rhizosphere_bin.38	-0.844912	0.003	-0.872727	0.000455	0.0075	0.0034125
metabat2_GX_surface_bin.89	vamb_GX_surface_bin_vae_3278	-0.690437	0.032	-0.627273	0.038845	0.032	0.038845
vamb_GX_surface_bin_vae_3274_sub	concoct_GX_surface_bin_213_sub	0.834001	0.002	0.809091	0.002559	0.0116	0.0117925
vamb_GX_surface_bin_vae_3274_sub	concoct_GX_surface_bin_188	0.771074	0.005	0.8	0.00311	0.0161111	0.0117925
vamb_GX_surface_bin_vae_3274_sub	metabat2_GX_rhizosphere_bin.95	-0.79006	0.002	-0.745455	0.008455	0.0116	0.0188612
vamb_GX_surface_bin_vae_3274_sub	maxbin2_GX_surface_bin.035_sub	-0.712105	0.017	-0.627273	0.038845	0.0234762	0.0469377
vamb_GX_surface_bin_vae_3274_sub	maxbin2_GX_rhizosphere_bin.023_sub	-0.70918	0.019	-0.745455	0.008455	0.0250455	0.0188612
vamb_GX_surface_bin_vae_3274_sub	vamb_GX_rhizosphere_bin_vae_661	-0.73736	0.014	-0.627273	0.038845	0.0232	0.0469377
vamb_GX_surface_bin_vae_3274_sub	maxbin2_GX_surface_bin.026_sub	0.694279	0.016	0.654545	0.028865	0.0232	0.0398612
vamb_GX_surface_bin_vae_3274_sub	maxbin2_GX_rhizosphere_bin.083_sub	0.671545	0.039	0.709091	0.014552	0.044037	0.0263755
vamb_GX_surface_bin_vae_3274_sub	concoct_GX_surface_bin_72	0.817161	0.002	0.809091	0.002559	0.0116	0.0117925
vamb_GX_surface_bin_vae_3274_sub	metabat2_GX_surface_bin.26_sub	0.810406	0.005	0.781818	0.004473	0.0161111	0.0117925
vamb_GX_surface_bin_vae_3274_sub	maxbin2_GX_rhizosphere_bin.082_sub	-0.748686	0.015	-0.736364	0.00976	0.0232	0.0202171
vamb_GX_surface_bin_vae_3274_sub	vamb_GX_rhizosphere_bin_vae_1552_sub	0.940663	0	0.927273	4e-05	0	0.00116
vamb_GX_surface_bin_vae_3274_sub	metabat2_GX_surface_bin.112	0.715012	0.014	0.7	0.016471	0.0232	0.0269192
vamb_GX_surface_bin_vae_3274_sub	maxbin2_GX_surface_bin.172	0.690483	0.024	0.690909	0.018565	0.0302609	0.0269192
vamb_GX_surface_bin_vae_3274_sub	metabat2_GX_rhizosphere_bin.7	0.773202	0.007	0.781818	0.004473	0.0184545	0.0117925
vamb_GX_surface_bin_vae_3274_sub	maxbin2_GX_surface_bin.019_sub	0.763856	0.004	0.790909	0.003746	0.0161111	0.0117925
vamb_GX_surface_bin_vae_3274_sub	metabat2_GX_surface_bin.57_sub	0.800444	0.009	0.827273	0.001677	0.0200769	0.0117925
vamb_GX_surface_bin_vae_3274_sub	concoct_GX_surface_bin_35	-0.82698	0.002	-0.809091	0.002559	0.0116	0.0117925
vamb_GX_surface_bin_vae_3274_sub	metabat2_GX_rhizosphere_bin.32	-0.741348	0.009	-0.645455	0.031963	0.0200769	0.042133
vamb_GX_surface_bin_vae_3274_sub	metabat2_GX_surface_bin.130	0.711348	0.014	0.718182	0.0128	0.0232	0.0247467
vamb_GX_surface_bin_vae_3274_sub	maxbin2_GX_surface_bin.060_sub	0.712625	0.016	0.690909	0.018565	0.0232	0.0269192
vamb_GX_surface_bin_vae_3274_sub	maxbin2_GX_surface_bin.332_sub	0.638676	0.049	0.690909	0.018565	0.049	0.0269192
vamb_GX_surface_bin_vae_3274_sub	metabat2_GX_rhizosphere_bin.38	-0.765441	0.005	-0.781818	0.004473	0.0161111	0.0117925
vamb_GX_surface_bin_vae_3274_sub	log10-MeHg	-0.765363	0.006	-0.790909	0.003746	0.0174	0.0117925
concoct_GX_surface_bin_213_sub	maxbin2_GX_rhizosphere_bin.083_sub	0.75098	0.01	0.709091	0.014552	0.0266667	0.0232832
concoct_GX_surface_bin_213_sub	metabat2_GX_surface_bin.26_sub	0.756536	0.015	0.736364	0.00976	0.03	0.0232832
concoct_GX_surface_bin_213_sub	vamb_GX_rhizosphere_bin_vae_1552_sub	0.77582	0.005	0.772727	0.005299	0.02	0.021196
concoct_GX_surface_bin_213_sub	maxbin2_GX_surface_bin.172	0.646579	0.04	0.627273	0.038845	0.0457143	0.038845
concoct_GX_surface_bin_213_sub	metabat2_GX_surface_bin.100	0.675419	0.029	0.709091	0.014552	0.0457143	0.0232832
concoct_GX_surface_bin_213_sub	metabat2_GX_surface_bin.57_sub	0.653501	0.04	0.645455	0.031963	0.0457143	0.0365291
concoct_GX_surface_bin_213_sub	maxbin2_GX_surface_bin.060_sub	0.872189	0	0.854545	0.000807	0	0.006456
concoct_GX_surface_bin_213_sub	log10-MeHg	-0.622879	0.046	-0.672727	0.023313	0.046	0.031084
maxbin2_GX_rhizosphere_bin.161	metabat2_GX_rhizosphere_bin.65_sub	0.646356	0.033	0.663636	0.025984	0.033	0.025984
concoct_GX_surface_bin_188	metabat2_GX_rhizosphere_bin.95	-0.742875	0.015	-0.763636	0.006233	0.0213158	0.0129455
concoct_GX_surface_bin_188	maxbin2_GX_surface_bin.035_sub	-0.788925	0.01	-0.654545	0.028865	0.016875	0.0389678
concoct_GX_surface_bin_188	metabat2_GX_surface_bin.84_sub	-0.779905	0.007	-0.672727	0.023313	0.0145385	0.033129
concoct_GX_surface_bin_188	maxbin2_GX_rhizosphere_bin.023_sub	-0.863633	0.001	-0.9	0.00016	0.00385714	0.00108
concoct_GX_surface_bin_188	maxbin2_GX_rhizosphere_bin.011_sub	-0.779905	0.004	-0.672727	0.023313	0.00981818	0.033129
concoct_GX_surface_bin_188	maxbin2_GX_surface_bin.026_sub	0.725272	0.017	0.745455	0.008455	0.0218571	0.0163061
concoct_GX_surface_bin_188	maxbin2_GX_rhizosphere_bin.083_sub	0.661906	0.042	0.709091	0.014552	0.0436154	0.023112
concoct_GX_surface_bin_188	concoct_GX_surface_bin_72	0.702644	0.016	0.718182	0.0128	0.0216	0.02304
concoct_GX_surface_bin_188	metabat2_GX_surface_bin.26_sub	0.84909	0	0.890909	0.000233	0	0.0012582
concoct_GX_surface_bin_188	maxbin2_GX_rhizosphere_bin.082_sub	-0.770912	0.008	-0.818182	0.002083	0.0154286	0.006249
concoct_GX_surface_bin_188	metabat2_GX_rhizosphere_bin20	0.761846	0.007	0.781818	0.004473	0.0145385	0.0100643
concoct_GX_surface_bin_188	metabat2_GX_surface_bin.112	0.839752	0.002	0.790909	0.003746	0.006	0.00919473
concoct_GX_surface_bin_188	metabat2_GX_rhizosphere_bin.7	0.945745	0	0.945455	1.1e-05	0	0.0001485
concoct_GX_surface_bin_188	maxbin2_GX_surface_bin.019_sub	0.871065	0	0.863636	0.000612	0	0.00236057
concoct_GX_surface_bin_188	metabat2_GX_surface_bin.9_sub	0.906839	0	0.918182	6.7e-05	0	0.000603
concoct_GX_surface_bin_188	metabat2_GX_surface_bin.57_sub	0.934801	0	0.954545	5e-06	0	0.000135
concoct_GX_surface_bin_188	concoct_GX_surface_bin_35	-0.76608	0.01	-0.809091	0.002559	0.016875	0.0069093
concoct_GX_surface_bin_188	metabat2_GX_rhizosphere_bin.32	-0.7138	0.026	-0.636364	0.035287	0.0315	0.045369
concoct_GX_surface_bin_188	metabat2_GX_surface_bin.130	0.883891	0	0.881818	0.00033	0	0.001485
concoct_GX_surface_bin_188	metabat2_GX_rhizosphere_bin.38	-0.863645	0.002	-0.854545	0.000807	0.006	0.00272362
concoct_GX_surface_bin_188	log10-MeHg	-0.671083	0.028	-0.709091	0.014552	0.0315	0.023112
metabat2_GX_rhizosphere_bin.95	maxbin2_GX_surface_bin.035_sub	0.858157	0	0.881818	0.00033	0	0.00111375
metabat2_GX_rhizosphere_bin.95	metabat2_GX_surface_bin.84_sub	0.864978	0.001	0.881818	0.00033	0.0027	0.00111375
metabat2_GX_rhizosphere_bin.95	maxbin2_GX_rhizosphere_bin.023_sub	0.753173	0.009	0.736364	0.00976	0.0135	0.0125486
metabat2_GX_rhizosphere_bin.95	vamb_GX_rhizosphere_bin_vae_661	0.964299	0	0.954545	5e-06	0	0.000135
metabat2_GX_rhizosphere_bin.95	maxbin2_GX_rhizosphere_bin.011_sub	0.864978	0.001	0.881818	0.00033	0.0027	0.00111375
metabat2_GX_rhizosphere_bin.95	maxbin2_GX_surface_bin.026_sub	-0.726942	0.015	-0.727273	0.011205	0.0192857	0.0137516
metabat2_GX_rhizosphere_bin.95	metabat2_GX_surface_bin.113	0.798346	0.003	0.851938	0.00087	0.0054	0.0019575
metabat2_GX_rhizosphere_bin.95	vamb_GX_surface_bin_vae_5857	0.711379	0.026	0.763636	0.006233	0.02925	0.00841455
metabat2_GX_rhizosphere_bin.95	concoct_GX_surface_bin_72	-0.722114	0.021	-0.681818	0.020843	0.0246522	0.020843
metabat2_GX_rhizosphere_bin.95	metabat2_GX_surface_bin.26_sub	-0.840492	0.002	-0.818182	0.002083	0.00415385	0.0037494
metabat2_GX_rhizosphere_bin.95	maxbin2_GX_rhizosphere_bin.082_sub	0.906111	0.001	0.863636	0.000612	0.0027	0.001836
metabat2_GX_rhizosphere_bin.95	metabat2_GX_rhizosphere_bin20	-0.63676	0.038	-0.7	0.016471	0.0394615	0.0177887
metabat2_GX_rhizosphere_bin.95	vamb_GX_rhizosphere_bin_vae_1552_sub	-0.768939	0.008	-0.7	0.016471	0.0127059	0.0177887
metabat2_GX_rhizosphere_bin.95	metabat2_GX_surface_bin.112	-0.782819	0.005	-0.827273	0.001677	0.0084375	0.00323421
metabat2_GX_rhizosphere_bin.95	metabat2_GX_rhizosphere_bin.29	0.906208	0.001	0.881818	0.00033	0.0027	0.00111375
metabat2_GX_rhizosphere_bin.95	maxbin2_GX_rhizosphere_bin.050_sub	0.648026	0.041	0.690909	0.018565	0.041	0.019279
metabat2_GX_rhizosphere_bin.95	metabat2_GX_rhizosphere_bin.7	-0.844111	0.002	-0.890909	0.000233	0.00415385	0.00111375
metabat2_GX_rhizosphere_bin.95	maxbin2_GX_surface_bin.019_sub	-0.722009	0.015	-0.763636	0.006233	0.0192857	0.00841455
metabat2_GX_rhizosphere_bin.95	metabat2_GX_surface_bin.9_sub	-0.672897	0.028	-0.709091	0.014552	0.03024	0.0170828
metabat2_GX_rhizosphere_bin.95	metabat2_GX_surface_bin.57_sub	-0.816349	0.002	-0.854545	0.000807	0.00415385	0.0019575
metabat2_GX_rhizosphere_bin.95	concoct_GX_surface_bin_35	0.864861	0	0.854545	0.000807	0	0.0019575
metabat2_GX_rhizosphere_bin.95	maxbin2_GX_surface_bin.057_sub	0.912037	0	0.890909	0.000233	0	0.00111375
metabat2_GX_rhizosphere_bin.95	vamb_GX_rhizosphere_bin_vae_865_sub	0.747582	0.012	0.790909	0.003746	0.0170526	0.00632137
metabat2_GX_rhizosphere_bin.95	metabat2_GX_rhizosphere_bin.32	0.92387	0	0.909091	0.000106	0	0.00111375
metabat2_GX_rhizosphere_bin.95	metabat2_GX_surface_bin.130	-0.735436	0.016	-0.781818	0.004473	0.0196364	0.0067095
metabat2_GX_rhizosphere_bin.95	metabat2_GX_rhizosphere_bin.38	0.850153	0	0.845455	0.001045	0	0.00217038
metabat2_GX_rhizosphere_bin.95	log10-MeHg	0.800491	0.003	0.781818	0.004473	0.0054	0.0067095
maxbin2_GX_surface_bin.035_sub	metabat2_GX_surface_bin.84_sub	0.950285	0	0.963636	2e-06	0	1.73333333333333e-05
maxbin2_GX_surface_bin.035_sub	maxbin2_GX_rhizosphere_bin.023_sub	0.761648	0.005	0.654545	0.028865	0.00722222	0.03263
maxbin2_GX_surface_bin.035_sub	vamb_GX_rhizosphere_bin_vae_661	0.908017	0	0.945455	1.1e-05	0	5.72e-05
maxbin2_GX_surface_bin.035_sub	maxbin2_GX_rhizosphere_bin.011_sub	0.950285	0	0.963636	2e-06	0	1.73333333333333e-05
maxbin2_GX_surface_bin.035_sub	maxbin2_GX_surface_bin.026_sub	-0.721045	0.01	-0.690909	0.018565	0.0118182	0.0219405
maxbin2_GX_surface_bin.035_sub	metabat2_GX_surface_bin.113	0.885085	0	0.929387	3.5e-05	0	0.00013
maxbin2_GX_surface_bin.035_sub	vamb_GX_surface_bin_vae_5857	0.917955	0	0.918182	6.7e-05	0	0.0001742
maxbin2_GX_surface_bin.035_sub	concoct_GX_surface_bin_72	-0.764145	0.008	-0.690909	0.018565	0.00990476	0.0219405
maxbin2_GX_surface_bin.035_sub	metabat2_GX_surface_bin.26_sub	-0.747693	0.013	-0.627273	0.038845	0.0146957	0.0420821
maxbin2_GX_surface_bin.035_sub	maxbin2_GX_rhizosphere_bin.082_sub	0.869082	0	0.818182	0.002083	0	0.00451317
maxbin2_GX_surface_bin.035_sub	metabat2_GX_rhizosphere_bin20	-0.78813	0.008	-0.772727	0.005299	0.00990476	0.00861088
maxbin2_GX_surface_bin.035_sub	metabat2_GX_surface_bin.112	-0.923041	0	-0.918182	6.7e-05	0	0.0001742
maxbin2_GX_surface_bin.035_sub	vamb_GX_surface_bin_vae_2744	0.744018	0.017	0.745455	0.008455	0.0184167	0.012688
maxbin2_GX_surface_bin.035_sub	metabat2_GX_rhizosphere_bin.29	0.918001	0	0.936364	2.2e-05	0	9.53333333333333e-05
maxbin2_GX_surface_bin.035_sub	maxbin2_GX_rhizosphere_bin.050_sub	0.782368	0.008	0.736364	0.00976	0.00990476	0.012688
maxbin2_GX_surface_bin.035_sub	metabat2_GX_rhizosphere_bin.7	-0.856815	0	-0.809091	0.002559	0	0.00475243
maxbin2_GX_surface_bin.035_sub	maxbin2_GX_surface_bin.019_sub	-0.852854	0.001	-0.809091	0.002559	0.00185714	0.00475243
maxbin2_GX_surface_bin.035_sub	metabat2_GX_surface_bin.9_sub	-0.69271	0.031	-0.618182	0.042646	0.031	0.0443518
maxbin2_GX_surface_bin.035_sub	metabat2_GX_surface_bin.57_sub	-0.781068	0.004	-0.736364	0.00976	0.00611765	0.012688
maxbin2_GX_surface_bin.035_sub	concoct_GX_surface_bin_35	0.776189	0.004	0.736364	0.00976	0.00611765	0.012688
maxbin2_GX_surface_bin.035_sub	maxbin2_GX_surface_bin.057_sub	0.931429	0	0.954545	5e-06	0	3.25e-05
maxbin2_GX_surface_bin.035_sub	vamb_GX_rhizosphere_bin_vae_865_sub	0.913966	0	0.927273	4e-05	0	0.00013
maxbin2_GX_surface_bin.035_sub	metabat2_GX_rhizosphere_bin.32	0.937989	0	0.963636	2e-06	0	1.73333333333333e-05
maxbin2_GX_surface_bin.035_sub	metabat2_GX_surface_bin.130	-0.839426	0.003	-0.790909	0.003746	0.0052	0.00649307
maxbin2_GX_surface_bin.035_sub	metabat2_GX_rhizosphere_bin.38	0.923481	0	0.845455	0.001045	0	0.00247
metabat2_GX_surface_bin.84_sub	maxbin2_GX_rhizosphere_bin.023_sub	0.775982	0.009	0.654545	0.028865	0.0132353	0.0343631
metabat2_GX_surface_bin.84_sub	vamb_GX_rhizosphere_bin_vae_661	0.909271	0	0.936364	2.2e-05	0	9.16666666666667e-05
metabat2_GX_surface_bin.84_sub	maxbin2_GX_surface_bin.026_sub	-0.732124	0.011	-0.736364	0.00976	0.0152778	0.0135556
metabat2_GX_surface_bin.84_sub	metabat2_GX_surface_bin.113	0.874479	0.001	0.943055	1.4e-05	0.00277778	9.16666666666667e-05
metabat2_GX_surface_bin.84_sub	vamb_GX_surface_bin_vae_5857	0.904935	0	0.936364	2.2e-05	0	9.16666666666667e-05
metabat2_GX_surface_bin.84_sub	concoct_GX_surface_bin_72	-0.713747	0.014	-0.645455	0.031963	0.0175	0.0363216
metabat2_GX_surface_bin.84_sub	maxbin2_GX_rhizosphere_bin.082_sub	0.864446	0.003	0.809091	0.002559	0.00681818	0.0063975
metabat2_GX_surface_bin.84_sub	metabat2_GX_rhizosphere_bin20	-0.812045	0.005	-0.8	0.00311	0.00892857	0.00706818
metabat2_GX_surface_bin.84_sub	metabat2_GX_surface_bin.112	-0.913212	0	-0.936364	2.2e-05	0	9.16666666666667e-05
metabat2_GX_surface_bin.84_sub	vamb_GX_surface_bin_vae_2744	0.68	0.027	0.709091	0.014552	0.0293478	0.0191474
metabat2_GX_surface_bin.84_sub	metabat2_GX_rhizosphere_bin.29	0.893978	0	0.9	0.00016	0	0.000571429
metabat2_GX_surface_bin.84_sub	maxbin2_GX_rhizosphere_bin.050_sub	0.741479	0.014	0.745455	0.008455	0.0175	0.0124338
metabat2_GX_surface_bin.84_sub	metabat2_GX_rhizosphere_bin.7	-0.856702	0	-0.836364	0.001333	0	0.00370278
metabat2_GX_surface_bin.84_sub	maxbin2_GX_surface_bin.019_sub	-0.789871	0.007	-0.772727	0.005299	0.0116667	0.00883167
metabat2_GX_surface_bin.84_sub	metabat2_GX_surface_bin.9_sub	-0.731427	0.016	-0.672727	0.023313	0.0190476	0.0291413
metabat2_GX_surface_bin.84_sub	metabat2_GX_surface_bin.57_sub	-0.786614	0.004	-0.754545	0.007282	0.00769231	0.0113781
metabat2_GX_surface_bin.84_sub	concoct_GX_surface_bin_35	0.796564	0.009	0.772727	0.005299	0.0132353	0.00883167
metabat2_GX_surface_bin.84_sub	maxbin2_GX_surface_bin.057_sub	0.927393	0	0.945455	1.1e-05	0	9.16666666666667e-05
metabat2_GX_surface_bin.84_sub	vamb_GX_rhizosphere_bin_vae_865_sub	0.845516	0.001	0.854545	0.000807	0.00277778	0.00252187
metabat2_GX_surface_bin.84_sub	metabat2_GX_rhizosphere_bin.32	0.946192	0	0.972727	1e-06	0	2.5e-05
metabat2_GX_surface_bin.84_sub	metabat2_GX_surface_bin.130	-0.803299	0.003	-0.790909	0.003746	0.00681818	0.00780417
metabat2_GX_surface_bin.84_sub	metabat2_GX_rhizosphere_bin.38	0.853694	0.004	0.781818	0.004473	0.00769231	0.00860192
metabat2_GX_surface_bin.84_sub	log10-MeHg	0.675973	0.027	0.618182	0.042646	0.0293478	0.0463543
maxbin2_GX_rhizosphere_bin.023_sub	vamb_GX_rhizosphere_bin_vae_661	0.745573	0.01	0.636364	0.035287	0.0166667	0.0392078
maxbin2_GX_rhizosphere_bin.023_sub	maxbin2_GX_rhizosphere_bin.011_sub	0.775982	0.004	0.654545	0.028865	0.016	0.0339588
maxbin2_GX_rhizosphere_bin.023_sub	maxbin2_GX_surface_bin.026_sub	-0.667252	0.031	-0.736364	0.00976	0.0344444	0.0150154
maxbin2_GX_rhizosphere_bin.023_sub	maxbin2_GX_rhizosphere_bin.083_sub	-0.673681	0.033	-0.690909	0.018565	0.0347368	0.0265214
maxbin2_GX_rhizosphere_bin.023_sub	concoct_GX_surface_bin_72	-0.775009	0.006	-0.827273	0.001677	0.0166667	0.00479143
maxbin2_GX_rhizosphere_bin.023_sub	metabat2_GX_surface_bin.26_sub	-0.839319	0.003	-0.881818	0.00033	0.016	0.0022
maxbin2_GX_rhizosphere_bin.023_sub	maxbin2_GX_rhizosphere_bin.082_sub	0.889851	0.002	0.927273	4e-05	0.016	8e-04
maxbin2_GX_rhizosphere_bin.023_sub	metabat2_GX_rhizosphere_bin20	-0.73853	0.01	-0.790909	0.003746	0.0166667	0.007492
maxbin2_GX_rhizosphere_bin.023_sub	metabat2_GX_surface_bin.112	-0.752	0.017	-0.754545	0.007282	0.02	0.0121367
maxbin2_GX_rhizosphere_bin.023_sub	metabat2_GX_rhizosphere_bin.29	0.748435	0.012	0.627273	0.038845	0.0184615	0.0408895
maxbin2_GX_rhizosphere_bin.023_sub	metabat2_GX_rhizosphere_bin.7	-0.763165	0.014	-0.818182	0.002083	0.0186667	0.0052075
maxbin2_GX_rhizosphere_bin.023_sub	maxbin2_GX_surface_bin.019_sub	-0.723049	0.017	-0.781818	0.004473	0.02	0.00813273
maxbin2_GX_rhizosphere_bin.023_sub	metabat2_GX_surface_bin.9_sub	-0.763642	0.005	-0.827273	0.001677	0.0166667	0.00479143
maxbin2_GX_rhizosphere_bin.023_sub	metabat2_GX_surface_bin.57_sub	-0.765307	0.01	-0.836364	0.001333	0.0166667	0.00479143
maxbin2_GX_rhizosphere_bin.023_sub	concoct_GX_surface_bin_35	0.778516	0.004	0.836364	0.001333	0.016	0.00479143
maxbin2_GX_rhizosphere_bin.023_sub	maxbin2_GX_surface_bin.057_sub	0.769154	0.008	0.654545	0.028865	0.0166667	0.0339588
maxbin2_GX_rhizosphere_bin.023_sub	metabat2_GX_rhizosphere_bin.32	0.76886	0.008	0.654545	0.028865	0.0166667	0.0339588
maxbin2_GX_rhizosphere_bin.023_sub	metabat2_GX_surface_bin.130	-0.735875	0.014	-0.8	0.00311	0.0186667	0.00691111
maxbin2_GX_rhizosphere_bin.023_sub	metabat2_GX_rhizosphere_bin.38	0.861698	0.001	0.9	0.00016	0.016	0.0016
vamb_GX_rhizosphere_bin_vae_661	maxbin2_GX_rhizosphere_bin.011_sub	0.909271	0	0.936364	2.2e-05	0	0.0001144
vamb_GX_rhizosphere_bin_vae_661	maxbin2_GX_surface_bin.026_sub	-0.7342	0.019	-0.718182	0.0128	0.022	0.0187733
vamb_GX_rhizosphere_bin_vae_661	metabat2_GX_surface_bin.113	0.883557	0.001	0.933943	2.6e-05	0.00314286	0.0001144
vamb_GX_rhizosphere_bin_vae_661	vamb_GX_surface_bin_vae_5857	0.782167	0.002	0.845455	0.001045	0.00488889	0.00287375
vamb_GX_rhizosphere_bin_vae_661	concoct_GX_surface_bin_72	-0.756489	0.004	-0.672727	0.023313	0.00733333	0.0256443
vamb_GX_rhizosphere_bin_vae_661	metabat2_GX_surface_bin.26_sub	-0.780868	0.013	-0.672727	0.023313	0.0190667	0.0256443
vamb_GX_rhizosphere_bin_vae_661	maxbin2_GX_rhizosphere_bin.082_sub	0.911338	0	0.836364	0.001333	0	0.00325844
vamb_GX_rhizosphere_bin_vae_661	metabat2_GX_rhizosphere_bin20	-0.650259	0.037	-0.690909	0.018565	0.037	0.0226906
vamb_GX_rhizosphere_bin_vae_661	vamb_GX_rhizosphere_bin_vae_1552_sub	-0.735086	0.012	-0.618182	0.042646	0.0188571	0.042646
vamb_GX_rhizosphere_bin_vae_661	metabat2_GX_surface_bin.112	-0.799192	0.004	-0.845455	0.001045	0.00733333	0.00287375
vamb_GX_rhizosphere_bin_vae_661	metabat2_GX_rhizosphere_bin.29	0.968163	0	0.963636	2e-06	0	1.46666666666667e-05
vamb_GX_rhizosphere_bin_vae_661	maxbin2_GX_rhizosphere_bin.050_sub	0.663186	0.035	0.7	0.016471	0.0366667	0.0213154
vamb_GX_rhizosphere_bin_vae_661	metabat2_GX_rhizosphere_bin.7	-0.776553	0.007	-0.790909	0.003746	0.0118462	0.00686767
vamb_GX_rhizosphere_bin_vae_661	maxbin2_GX_surface_bin.019_sub	-0.694847	0.023	-0.709091	0.014552	0.0253	0.020009
vamb_GX_rhizosphere_bin_vae_661	metabat2_GX_surface_bin.57_sub	-0.72346	0.019	-0.718182	0.0128	0.022	0.0187733
vamb_GX_rhizosphere_bin_vae_661	concoct_GX_surface_bin_35	0.851434	0.003	0.8	0.00311	0.0066	0.00622
vamb_GX_rhizosphere_bin_vae_661	maxbin2_GX_surface_bin.057_sub	0.974723	0	0.972727	1e-06	0	1.46666666666667e-05
vamb_GX_rhizosphere_bin_vae_661	vamb_GX_rhizosphere_bin_vae_865_sub	0.836371	0.001	0.881818	0.00033	0.00314286	0.00121
vamb_GX_rhizosphere_bin_vae_661	metabat2_GX_rhizosphere_bin.32	0.968163	0	0.963636	2e-06	0	1.46666666666667e-05
vamb_GX_rhizosphere_bin_vae_661	metabat2_GX_surface_bin.130	-0.708274	0.019	-0.727273	0.011205	0.022	0.0187733
vamb_GX_rhizosphere_bin_vae_661	metabat2_GX_rhizosphere_bin.38	0.839713	0.002	0.8	0.00311	0.00488889	0.00622
vamb_GX_rhizosphere_bin_vae_661	log10-MeHg	0.723313	0.017	0.663636	0.025984	0.022	0.0272213
maxbin2_GX_rhizosphere_bin.011_sub	maxbin2_GX_surface_bin.026_sub	-0.732124	0.015	-0.736364	0.00976	0.0202941	0.0132047
maxbin2_GX_rhizosphere_bin.011_sub	metabat2_GX_surface_bin.113	0.874479	0.004	0.943055	1.4e-05	0.00836364	0.0001012
maxbin2_GX_rhizosphere_bin.011_sub	vamb_GX_surface_bin_vae_5857	0.904935	0	0.936364	2.2e-05	0	0.0001012
maxbin2_GX_rhizosphere_bin.011_sub	concoct_GX_surface_bin_72	-0.713747	0.019	-0.645455	0.031963	0.023	0.0367574
maxbin2_GX_rhizosphere_bin.011_sub	maxbin2_GX_rhizosphere_bin.082_sub	0.864446	0.003	0.809091	0.002559	0.00766667	0.00653967
maxbin2_GX_rhizosphere_bin.011_sub	metabat2_GX_rhizosphere_bin20	-0.812045	0.006	-0.8	0.00311	0.0115	0.007153
maxbin2_GX_rhizosphere_bin.011_sub	metabat2_GX_surface_bin.112	-0.913212	0	-0.936364	2.2e-05	0	0.0001012
maxbin2_GX_rhizosphere_bin.011_sub	vamb_GX_surface_bin_vae_2744	0.68	0.038	0.709091	0.014552	0.039	0.0185942
maxbin2_GX_rhizosphere_bin.011_sub	metabat2_GX_rhizosphere_bin.29	0.893978	0	0.9	0.00016	0	0.000613333
maxbin2_GX_rhizosphere_bin.011_sub	maxbin2_GX_rhizosphere_bin.050_sub	0.741479	0.009	0.745455	0.008455	0.0129375	0.0121541
maxbin2_GX_rhizosphere_bin.011_sub	metabat2_GX_rhizosphere_bin.7	-0.856702	0.002	-0.836364	0.001333	0.00575	0.00383237
maxbin2_GX_rhizosphere_bin.011_sub	maxbin2_GX_surface_bin.019_sub	-0.789871	0.008	-0.772727	0.005299	0.0129375	0.0087055
maxbin2_GX_rhizosphere_bin.011_sub	metabat2_GX_surface_bin.9_sub	-0.731427	0.017	-0.672727	0.023313	0.0217222	0.028221
maxbin2_GX_rhizosphere_bin.011_sub	metabat2_GX_surface_bin.57_sub	-0.786614	0.009	-0.754545	0.007282	0.0129375	0.0111657
maxbin2_GX_rhizosphere_bin.011_sub	concoct_GX_surface_bin_35	0.796564	0.004	0.772727	0.005299	0.00836364	0.0087055
maxbin2_GX_rhizosphere_bin.011_sub	maxbin2_GX_surface_bin.057_sub	0.927393	0.001	0.945455	1.1e-05	0.00328571	0.0001012
maxbin2_GX_rhizosphere_bin.011_sub	vamb_GX_rhizosphere_bin_vae_865_sub	0.845516	0.001	0.854545	0.000807	0.00328571	0.00265157
maxbin2_GX_rhizosphere_bin.011_sub	metabat2_GX_rhizosphere_bin.32	0.946192	0	0.972727	1e-06	0	2.3e-05
maxbin2_GX_rhizosphere_bin.011_sub	metabat2_GX_surface_bin.130	-0.803299	0.008	-0.790909	0.003746	0.0129375	0.00783255
maxbin2_GX_rhizosphere_bin.011_sub	metabat2_GX_rhizosphere_bin.38	0.853694	0	0.781818	0.004473	0	0.00857325
maxbin2_GX_rhizosphere_bin.011_sub	log10-MeHg	0.675973	0.031	0.618182	0.042646	0.03565	0.0467075
maxbin2_GX_surface_bin.026_sub	metabat2_GX_surface_bin.113	-0.772122	0.006	-0.738043	0.009508	0.012	0.0125486
maxbin2_GX_surface_bin.026_sub	vamb_GX_surface_bin_vae_5857	-0.760165	0.006	-0.727273	0.011205	0.012	0.013446
maxbin2_GX_surface_bin.026_sub	concoct_GX_surface_bin_72	0.83589	0.001	0.8	0.00311	0.0045	0.00933
maxbin2_GX_surface_bin.026_sub	metabat2_GX_surface_bin.26_sub	0.733047	0.016	0.745455	0.008455	0.0204	0.0125486
maxbin2_GX_surface_bin.026_sub	maxbin2_GX_rhizosphere_bin.082_sub	-0.806138	0.001	-0.854545	0.000807	0.0045	0.004842
maxbin2_GX_surface_bin.026_sub	metabat2_GX_rhizosphere_bin20	0.678458	0.033	0.690909	0.018565	0.0349412	0.018565
maxbin2_GX_surface_bin.026_sub	metabat2_GX_surface_bin.112	0.828056	0.002	0.827273	0.001677	0.0072	0.0074988
maxbin2_GX_surface_bin.026_sub	metabat2_GX_rhizosphere_bin.29	-0.707385	0.017	-0.7	0.016471	0.0204	0.0185299
maxbin2_GX_surface_bin.026_sub	maxbin2_GX_rhizosphere_bin.050_sub	-0.776813	0.009	-0.736364	0.00976	0.0147273	0.0125486
maxbin2_GX_surface_bin.026_sub	metabat2_GX_rhizosphere_bin.7	0.806858	0.004	0.818182	0.002083	0.012	0.0074988
maxbin2_GX_surface_bin.026_sub	maxbin2_GX_surface_bin.019_sub	0.756882	0.007	0.745455	0.008455	0.0126	0.0125486
maxbin2_GX_surface_bin.026_sub	metabat2_GX_surface_bin.9_sub	0.62394	0.049	0.690909	0.018565	0.049	0.018565
maxbin2_GX_surface_bin.026_sub	metabat2_GX_surface_bin.57_sub	0.713808	0.021	0.763636	0.006233	0.023625	0.0125486
maxbin2_GX_surface_bin.026_sub	concoct_GX_surface_bin_35	-0.883957	0	-0.872727	0.000455	0	0.004842
maxbin2_GX_surface_bin.026_sub	maxbin2_GX_surface_bin.057_sub	-0.748399	0.006	-0.754545	0.007282	0.012	0.0125486
maxbin2_GX_surface_bin.026_sub	metabat2_GX_rhizosphere_bin.32	-0.732124	0.016	-0.736364	0.00976	0.0204	0.0125486
maxbin2_GX_surface_bin.026_sub	metabat2_GX_surface_bin.130	0.842102	0.001	0.854545	0.000807	0.0045	0.004842
maxbin2_GX_surface_bin.026_sub	metabat2_GX_rhizosphere_bin.38	-0.738378	0.013	-0.736364	0.00976	0.0195	0.0125486
maxbin2_GX_rhizosphere_bin.083_sub	metabat2_GX_surface_bin.26_sub	0.687992	0.029	0.727273	0.011205	0.0386667	0.01494
maxbin2_GX_rhizosphere_bin.083_sub	maxbin2_GX_surface_bin.172	0.744516	0.01	0.772727	0.005299	0.022	0.01494
maxbin2_GX_rhizosphere_bin.083_sub	metabat2_GX_surface_bin.57_sub	0.72405	0.011	0.745455	0.008455	0.022	0.01494
maxbin2_GX_rhizosphere_bin.083_sub	maxbin2_GX_surface_bin.332_sub	0.620725	0.043	0.609091	0.046696	0.043	0.046696
metabat2_GX_surface_bin.113	vamb_GX_surface_bin_vae_5857	0.915867	0	0.943055	1.4e-05	0	0.00014
metabat2_GX_surface_bin.113	concoct_GX_surface_bin_72	-0.752552	0.004	-0.619592	0.04204	0.008	0.0494588
metabat2_GX_surface_bin.113	maxbin2_GX_rhizosphere_bin.082_sub	0.732174	0.014	0.710708	0.014228	0.02	0.0218892
metabat2_GX_surface_bin.113	metabat2_GX_rhizosphere_bin20	-0.674045	0.028	-0.697041	0.017133	0.0311111	0.0244757
metabat2_GX_surface_bin.113	metabat2_GX_surface_bin.112	-0.838974	0.001	-0.892941	0.000215	0.005	0.001075
metabat2_GX_surface_bin.113	vamb_GX_surface_bin_vae_2744	0.790571	0.004	0.801824	0.002993	0.008	0.0074825
metabat2_GX_surface_bin.113	metabat2_GX_rhizosphere_bin.29	0.82549	0.002	0.870162	0.000495	0.00666667	0.00198
metabat2_GX_surface_bin.113	maxbin2_GX_rhizosphere_bin.050_sub	0.8323	0.004	0.815492	0.002216	0.008	0.00633143
metabat2_GX_surface_bin.113	metabat2_GX_rhizosphere_bin.7	-0.765105	0.006	-0.765378	0.006046	0.0109091	0.0128618
metabat2_GX_surface_bin.113	maxbin2_GX_surface_bin.019_sub	-0.746056	0.008	-0.738043	0.009508	0.0133333	0.0158467
metabat2_GX_surface_bin.113	metabat2_GX_surface_bin.57_sub	-0.670543	0.024	-0.66515	0.025525	0.0294118	0.0319062
metabat2_GX_surface_bin.113	concoct_GX_surface_bin_35	0.824644	0.004	0.760822	0.006545	0.008	0.0128618
[truncated: 1,142 more rows]

## Sheet: Data S7
Supplementary Data 7. Family-level hgcA abundance across samples
Sample	site	date	day	point	type	Overall	Deferrimicrobiaceae	Geoalkalibacteraceae	Geobacteraceae	Desulfatiglandaceae	Desulfobulbaceae	Desulfocapsaceae	Desulfomonilaceae	Desulfosalsimonadaceae	Desulfovibrionaceae	Desulfurivibrionaceae	Methanocellaceae	Methanomassiliicoccaceae	Methanomicrobiaceae	Methanoregulaceae	Methanosarcinaceae	Methanosphaerulaceae	Methanospirillaceae	Methanoperedenaceae	Smithellaceae	Syntrophaceae	Syntrophobacteraceae	Unclassified
gy2021_HX_sur_t1	HX	2021-05-18	-20	t1	Surface	5.61E-08	2.86E-08	0	0	9.68E-10	0	0	4.36E-09	0	0	0	0	0	0	0	0	0	0	0	0	0	0	2.23E-08
gy2021_HX_sur_t2	HX	2021-06-09	0	t2	Surface	4.85E-08	2.61E-08	0	0	1.40E-09	0	0	0	0	0	0	0	0	0	0	0	0	0	0	1.40E-09	0	0	1.96E-08
gy2021_HX_sur_t3	HX	2021-07-01	20	t3	Surface	1.03E-07	3.36E-08	0	1.83E-09	0	0	0	0	0	0	0	1.10E-09	0	0	0	0	2.93E-09	0	0	0	0	0	6.40E-08
gy2021_HX_sur_t4	HX	2021-07-21	40	t4	Surface	7.43E-08	2.96E-08	0	1.04E-09	2.08E-09	0	0	0	0	0	0	0	0	0	0	0	0	0	0	0	0	0	4.16E-08
gy2021_HX_sur_t5	HX	2021-08-11	60	t5	Surface	6.77E-08	2.42E-08	0	0	0	0	0	0	0	0	0	0	0	0	0	0	0	0	0	0	0	0	4.36E-08
gy2021_HX_sur_t6	HX	2021-09-01	80	t6	Surface	6.03E-08	2.42E-08	0	0	0	0	0	0	0	0	4.24E-10	0	0	0	0	0	0	0	0	0	0	0	3.57E-08
gy2021_HX_sur_t7	HX	2021-09-27	100	t7	Surface	5.91E-08	2.18E-08	0	1.13E-09	0	0	1.13E-09	0	0	0	0	0	0	0	0	0	0	0	0	0	0	0	3.50E-08
gy2021_HX_sur_t8	HX	2021-10-11	120	t8	Surface	6.06E-08	1.94E-08	0	0	1.89E-09	0	0	0	0	0	0	0	0	0	0	0	0	0	0	0	0	0	3.93E-08
gy2021_HX_sur_t9	HX	2022-01-11	200	t9	Surface	6.08E-08	1.87E-08	0	0	0	0	0	4.03E-09	2.02E-09	0	0	0	0	0	0	0	0	0	0	3.66E-10	0	0	3.57E-08
gy2021_HX_sur_t10	HX	2022-03-25	260	t10	Surface	3.57E-08	1.56E-08	0	0	0	0	0	1.56E-09	0	0	0	0	0	0	0	0	0	0	0	0	0	0	1.85E-08
gy2021_HX_sur_t11	HX	2022-04-25	290	t11	Surface	4.67E-08	1.81E-08	0	0	6.17E-10	0	0	0	0	0	0	0	0	0	0	0	0	0	0	0	0	0	2.80E-08
gy2021_HX_rhi_t2	HX	2021-06-09	0	t2	Rhizosphere	1.84E-08	1.14E-08	0	0	0	0	0	0	0	0	0	0	0	0	0	0	0	0	0	0	0	0	6.99E-09
gy2021_HX_rhi_t3	HX	2021-07-01	20	t3	Rhizosphere	4.88E-08	1.13E-08	0	1.61E-09	0	0	1.61E-09	0	0	0	0	0	0	0	0	0	0	0	0	0	0	0	3.43E-08
gy2021_HX_rhi_t4	HX	2021-07-21	40	t4	Rhizosphere	4.58E-08	1.47E-08	0	0	0	0	0	0	0	0	0	0	0	0	0	0	0	0	0	0	0	0	3.11E-08
gy2021_HX_rhi_t5	HX	2021-08-11	60	t5	Rhizosphere	4.18E-08	4.18E-09	0	5.75E-09	0	0	0	0	0	0	0	0	0	0	0	0	0	0	0	0	0	0	3.19E-08
gy2021_HX_rhi_t6	HX	2021-09-01	80	t6	Rhizosphere	5.88E-08	1.85E-08	0	0	0	0	0	0	0	0	0	0	0	0	0	0	0	0	0	0	0	0	4.04E-08
gy2021_HX_rhi_t7	HX	2021-09-27	100	t7	Rhizosphere	4.93E-08	2.07E-08	0	4.70E-10	1.41E-09	0	0	0	0	0	0	0	0	0	0	0	0	0	0	0	0	0	2.68E-08
gy2021_GX_sur_t1	GX	2021-05-18	-20	t1	Surface	6.88E-08	1.44E-08	0	0	0	0	0	5.65E-09	0	0	0	0	0	0	0	0	0	0	0	0	0	0	4.88E-08
gy2021_GX_sur_t2	GX	2021-06-09	0	t2	Surface	9.09E-08	2.07E-08	0	4.65E-09	0	0	0	0	0	0	0	0	0	0	0	0	0	8.46E-10	0	0	0	0	6.47E-08
gy2021_GX_sur_t3	GX	2021-07-01	20	t3	Surface	6.05E-08	1.82E-08	0	0	0	0	0	0	0	0	0	0	0	0	0	0	0	0	0	2.11E-09	0	0	4.02E-08
gy2021_GX_sur_t4	GX	2021-07-21	40	t4	Surface	1.19E-07	1.76E-08	0	3.39E-09	2.03E-09	0	0	0	0	0	0	0	0	0	4.07E-09	0	2.03E-09	0	0	0	0	0	8.95E-08
gy2021_GX_sur_t5	GX	2021-08-11	60	t5	Surface	1.22E-07	2.66E-08	0	7.84E-10	0	0	0	0	0	0	0	0	0	0	0	0	0	1.18E-09	0	0	0	0	9.32E-08
gy2021_GX_sur_t6	GX	2021-09-01	80	t6	Surface	9.39E-08	1.98E-08	0	4.63E-09	0	0	0	0	0	0	0	0	0	4.21E-10	0	0	0	1.68E-09	0	4.21E-10	0	0	6.70E-08
gy2021_GX_sur_t7	GX	2021-09-27	100	t7	Surface	1.16E-07	1.95E-08	0	8.43E-09	2.63E-09	0	0	0	0	0	0	0	0	0	4.21E-09	0	0	0	0	3.69E-09	0	0	7.79E-08
gy2021_GX_sur_t8	GX	2021-10-11	120	t8	Surface	9.68E-08	2.11E-08	0	5.29E-09	2.85E-09	0	0	0	0	0	0	0	0	0	3.66E-09	0	0	0	0	0	0	0	6.38E-08
gy2021_GX_sur_t9	GX	2022-01-11	200	t9	Surface	7.61E-08	1.61E-08	0	7.11E-10	1.42E-09	0	0	0	0	0	0	0	2.84E-09	9.48E-10	8.30E-09	0	0	0	0	0	0	0	4.57E-08
gy2021_GX_sur_t10	GX	2022-03-25	260	t10	Surface	4.32E-08	6.50E-09	0	3.35E-09	3.56E-09	0	0	6.29E-10	0	0	0	0	0	6.29E-10	0	0	0	0	0	1.68E-09	2.51E-09	0	2.43E-08
gy2021_GX_sur_t11	GX	2022-04-25	290	t11	Surface	2.90E-08	5.26E-09	0	0	0	0	0	6.86E-10	0	0	0	0	0	0	0	0	0	0	0	0	0	0	2.31E-08
gy2021_GX_rhi_t2	GX	2021-06-09	0	t2	Rhizosphere	3.68E-08	5.19E-09	0	0	0	0	0	0	0	0	0	1.56E-09	0	0	0	0	0	0	0	0	0	1.56E-09	2.85E-08
gy2021_GX_rhi_t3	GX	2021-07-01	20	t3	Rhizosphere	6.92E-08	5.44E-09	0	0	2.72E-09	0	0	0	0	0	0	1.17E-09	0	0	0	7.77E-10	4.66E-09	0	0	0	0	0	5.44E-08
gy2021_GX_rhi_t4	GX	2021-07-21	40	t4	Rhizosphere	1.10E-07	1.39E-08	3.96E-10	3.56E-09	3.96E-10	0	0	0	0	2.77E-09	0	0	0	0	9.50E-09	1.19E-09	0	0	0	0	0	0	7.88E-08
gy2021_GX_rhi_t5	GX	2021-08-11	60	t5	Rhizosphere	1.12E-07	2.28E-08	0	6.78E-09	8.72E-09	0	0	0	0	4.85E-10	0	0	0	0	2.91E-09	0	0	0	1.45E-09	0	0	0	6.93E-08
gy2021_GX_rhi_t6	GX	2021-09-01	80	t6	Rhizosphere	1.05E-07	1.82E-08	0	1.12E-08	1.65E-09	0	0	0	0	0	0	0	0	0	5.37E-09	0	0	0	0	8.26E-10	0	0	6.82E-08
gy2021_SK_sur_t1	SK	2021-05-18	-20	t1	Surface	5.43E-08	7.75E-09	0	0	0	0	0	0	0	0	0	1.82E-09	0	0	4.56E-09	0	0	0	0	0	0	0	4.01E-08
gy2021_SK_sur_t2	SK	2021-06-09	0	t2	Surface	8.84E-08	2.93E-08	0	3.72E-09	0	0	0	0	0	0	0	0	0	0	6.61E-09	0	0	0	0	0	0	0	4.88E-08
gy2021_SK_sur_t3	SK	2021-07-01	20	t3	Surface	4.61E-08	4.57E-09	0	3.74E-09	0	0	0	0	0	0	0	0	0	0	1.25E-09	0	0	0	0	0	0	0	3.65E-08
gy2021_SK_sur_t4	SK	2021-07-21	40	t4	Surface	1.10E-07	2.60E-08	0	1.15E-08	0	0	0	0	0	0	0	0	0	0	7.93E-09	0	0	0	0	0	0	0	6.48E-08
gy2021_SK_sur_t5	SK	2021-08-11	60	t5	Surface	1.33E-07	1.81E-08	0	1.12E-08	0	0	0	0	0	0	0	0	0	0	8.54E-09	0	0	0	0	0	0	3.28E-10	9.52E-08
gy2021_SK_sur_t6	SK	2021-09-01	80	t6	Surface	5.97E-08	6.78E-09	0	1.36E-09	9.04E-10	0	0	0	0	0	0	0	0	0	4.97E-09	0	0	0	0	0	0	0	4.57E-08
gy2021_SK_sur_t7	SK	2021-09-27	100	t7	Surface	8.62E-08	7.44E-09	0	9.79E-09	0	5.09E-09	0	0	0	0	0	1.96E-09	0	0	1.57E-09	7.84E-10	0	0	0	0	0	0	5.95E-08
gy2021_SK_sur_t8	SK	2021-10-11	120	t8	Surface	1.19E-07	1.78E-08	0	1.67E-09	0	0	0	0	0	0	0	0	0	0	1.67E-08	0	0	0	0	0	0	0	8.31E-08
gy2021_SK_sur_t9	SK	2022-01-11	200	t9	Surface	6.12E-08	9.96E-09	0	7.52E-09	1.22E-09	0	0	1.02E-09	0	0	0	0	0	0	0	0	0	0	0	0	0	0	4.15E-08
gy2021_SK_sur_t10	SK	2022-03-25	260	t10	Surface	5.51E-08	1.62E-08	0	3.82E-09	0	0	0	0	0	0	0	0	0	0	3.58E-09	0	0	0	0	0	0	1.67E-09	2.98E-08
gy2021_SK_sur_t11	SK	2022-04-25	290	t11	Surface	6.98E-08	2.75E-08	0	0	7.65E-10	0	0	0	0	0	0	0	0	0	2.29E-09	0	0	0	0	0	5.74E-10	0	3.86E-08
gy2021_SK_rhi_t2	SK	2021-06-09	0	t2	Rhizosphere	6.55E-08	9.72E-09	0	0	3.38E-09	0	0	0	0	0	0	0	0	0	0	0	0	0	0	0	0	0	5.24E-08
gy2021_SK_rhi_t3	SK	2021-07-01	20	t3	Rhizosphere	6.52E-08	1.88E-08	0	1.88E-09	0	0	0	9.38E-10	0	0	0	0	0	0	1.41E-09	0	1.41E-09	0	0	0	0	1.41E-09	3.94E-08
gy2021_SK_rhi_t4	SK	2021-07-21	40	t4	Rhizosphere	9.56E-08	6.89E-09	0	1.47E-08	0	0	0	0	0	0	0	0	0	0	0	0	0	0	2.30E-09	0	0	0	7.17E-08
gy2021_SK_rhi_t5	SK	2021-08-11	60	t5	Rhizosphere	1.20E-07	1.46E-08	0	9.90E-09	0	0	0	2.09E-09	0	0	0	1.56E-09	0	0	5.73E-09	0	0	0	0	0	1.04E-09	0	8.50E-08
gy2021_SK_rhi_t6	SK	2021-09-01	80	t6	Rhizosphere	8.27E-08	1.32E-08	0	3.99E-09	1.60E-09	0	0	0	0	0	0	0	0	0	2.16E-08	2.40E-09	0	0	2.00E-09	0	0	3.19E-09	3.47E-08
gy2021_SK_rhi_t7	SK	2021-09-27	100	t7	Rhizosphere	1.11E-07	2.13E-08	2.37E-09	4.74E-09	3.79E-09	0	0	0	0	0	0	0	0	0	1.09E-08	0	0	0	0	0	0	1.90E-09	6.59E-08
