# Supplementary material for: Methane cycling microbes are important predictors of methylmercury accumulation in rice paddies
Source: Appl Environ Microbiol. 2026 Feb 17;92(3):e02028-25. doi: 10.1128/aem.02028-25 (PMC12997803; doi:10.1128/aem.02028-25)
Supplement: Supplemental results — Results S1 to S9 from geochemical analyses and statistical tests. [file aem.02028-25-s0003.xlsx]

## Sheet: Result S1
Supplementary Result 1. Geochemical analyses results
Sample	Site	Date	Soil_Type	THg (ug/kg)	MeHg (ug/kg)	MeHg/THg Ratio	pH	EC	SOM %	DOM mg/g	F-	Cl- (mg/kg)	NO3- (mg/kg)	SO42- (mg/kg)	PW pH	PW Fe2+ (uM)	PW Fe3+ (uM)	PW HS- (uM)	OW Fe2+	OW Fe3+	OW HS-	OW temperature	OW dissolved oxygen	OW conductivity	OW TDS	OW pH	OW ORP
gy2021_HX_sur_t1	HX	2021-05-18	Surface	185.332	0.537498	0.00289656	7.67333	268.333	14.1067	0.693333	2.02067	8.63	7.20333	105.966
gy2021_GX_sur_t1	GX	2021-05-18	Surface	31478.4	3.9678	0.000126682	7.57333	227	7.49667	0.39	3.23267	5.40467	3.83	131.349
gy2021_SK_sur_t1	SK	2021-05-18	Surface	108611	3.11134	2.89333e-05	7.82667	195.833	4.89	0.233333	7.15533	5.13467	4.14133	58.6927
gy2021_HX_sur_t2	HX	2021-06-09	Surface	176.119	0.673108	0.00378885	7.58333	268.667	14.3167	1.11333	8.90667	2.64667	3.59333	19.1533	7.1175	44.4752	10.1035	0.791367	0.4	0.32		22.8	8.24	0.26	0.2	9.15	78.5
gy2021_GX_sur_t2	GX	2021-06-09	Surface	21282.1	4.39332	0.000208005	7.52333	280	7.48	0.563333	4.74	2.29333	1.12	20.44	7.33833	107.599	13.2954	0.201439	0.4	0.38		29.1	4.96	0.75	0.45	7.56	50.3
gy2021_SK_sur_t2	SK	2021-06-09	Surface	30937.7	3.39081	0.000115846	7.17667	169.367	5.18333	0.356667	5.58	2.44667	0.54	752.173	7.40167	313.348	37.5759	1.03597	0.4	0.69	0.09	31.8	7.84	1.52	0.87	8.37	93.27
gy2021_HX_rhi_t2	HX	2021-06-09	Rhizosphere（Bottom）	148.693	0.632162	0.00424956	7.14	238.5	14.3	1.28667	3.83333	16.6733	1.74	8.87333
gy2021_GX_rhi_t2	GX	2021-06-09	Rhizosphere（Bottom）	16829	4.35841	0.000260954	6.795	228.5	7.6	0.76	4.65333	1.27333	0	15.0667
gy2021_SK_rhi_t2	SK	2021-06-09	Rhizosphere（Bottom）	29496.4	3.62641	0.00013304	7.245	188.75	4.995	0.696667	3.26667	9.21333	0	6.74667
gy2021_HX_sur_t3	HX	2021-07-01	Surface	164.128	0.783089	0.0048557	6.99	296	13.13	0.653333	3.38667	5.18	0	62.4933	6.37667	224.079	17.5437	1.30456	0.92	0.62	0.19	24.47	7.41	0	0	8.57	121.43
gy2021_GX_sur_t3	GX	2021-07-01	Surface	16422	3.94385	0.000240474	6.895	341	5.855	0.72	4.28667	5.52	1.68667	52.8467	6.41	163.683	12.527	1.08873	1.71	0.96	0.03	26.13	3.69	0.41	0.26	7.47	21.17
gy2021_SK_sur_t3	SK	2021-07-01	Surface	61396	2.71275	6.35667e-05	7.405	265	4.195	0.596667	2.77333	2.85333	0.433333	72.0933	6.32167	543.73	45.6429	0.992806	2.35	3.03	0.22	30.13	4.71	0.36	0.21	8.91	53.13
gy2021_HX_rhi_t3	HX	2021-07-01	Rhizosphere	204.971	0.820847	0.00388235	7.22333	329.667	15.9667	1.34	3.13333	1.91333	1.24	7.8
gy2021_GX_rhi_t3	GX	2021-07-01	Rhizosphere	21334.9	3.81748	0.000178535	6.67667	162.833	7.49667	0.456667	2.86667	7.43333	1.75333	9.06
gy2021_SK_rhi_t3	SK	2021-07-01	Rhizosphere	54151	2.78637	5.69333e-05	7.57333	183.867	5.18333	0.263333	2.65333	13.2467	1.62	5.44
gy2021_HX_sur_t4	HX	2021-07-21	Surface	145.912	0.746905	0.00517883	6.95	369.5	13.095	0.353333	3.34	2.28667	0.693333	12.5	6.315	151.905	29.0132	1.78417	1.08	0.54	0.15	25.1	4.18	0.62	0.4	7.9	115.8
gy2021_GX_sur_t4	GX	2021-07-21	Surface	20928.3	3.69645	0.00018059	6.76	256	5.965	0.223333	2.42667	1.97333	1.34	32.5667	6.10667	330.741	32.7831	1.71223	1	0.62	0.27	26.1	4.32	0.46	0.29	7.68	110.4
gy2021_SK_sur_t4	SK	2021-07-21	Surface	41469.4	2.39022	6.41667e-05	7.44	295.5	3.73	0.256667	2.37333	6.72667	1.48667	19.08	6.15	293.81	38.5476	1.78417	0.92	0.79	0.27
gy2021_HX_rhi_t4	HX	2021-07-21	Rhizosphere	175.692	0.93512	0.00529516	7.10333	264.667	15.0533	0.796667	3.58667	16.8267	1.99333	35.7
gy2021_GX_rhi_t4	GX	2021-07-21	Rhizosphere	19901	3.17844	0.000160971	6.64333	155.033	7.42333	0.43	4.54667	2.51333	5.07333	22.6733
gy2021_SK_rhi_t4	SK	2021-07-21	Rhizosphere	27513.5	2.19515	8.03333e-05	6.48667	108.067	5.11667	0.326667	2.67333	3.10667	1.82667	18.3933
gy2021_HX_sur_t5	HX	2021-08-11	Surface	145.537	0.711891	0.00497058	6.915	366	12.505	0.403333	1.7	3.3	0.8	106.067	6.415	202.566	28.5503	1.66715	0.92	0.62	0.19	24.47	7.41	0	0	8.57	121.43
gy2021_GX_sur_t5	GX	2021-08-11	Surface	14874	3.08005	0.000201296	6.75	346	6.4	0.213333	1.52667	0.726667	1.62667	55.4533	6.105	461.508	31.6005	1.11847	1.71	0.96	0.03	26.13	3.69	0.41	0.26	7.47	21.17
gy2021_SK_sur_t5	SK	2021-08-11	Surface	62789.7	3.63112	8.9686e-05	7.44	307.5	3.795	0.24	1.38	1.58	0	35.7067	6.515	433.095	36.3254	0.585132	2.35	3.03	0.22	30.13	4.71	0.36	0.21	8.91	53.13
gy2021_HX_rhi_t5	HX	2021-08-11	Rhizosphere	173.978	0.900556	0.00509973	7.06333	307.333	14.5567	0.923333	2.17333	5.90667	0.313333	6.58667
gy2021_GX_rhi_t5	GX	2021-08-11	Rhizosphere	17768.9	3.12297	0.000177821	6.63333	175.433	7.31667	0.483333	4.10667	2.63333	1.02	8.88
gy2021_SK_rhi_t5	SK	2021-08-11	Rhizosphere	27129.9	1.94251	7.17e-05	6.31333	124.2	5.19	0.316667	2.65333	15.36	0.9	10.1067
gy2021_HX_sur_t6	HX	2021-09-01	Surface	130.368	0.89403	0.00685646	6.775	312	12.755	0.163333	3.86667	3.44	0.646667	31.6267	6.11167	65.9259	7.90212	0.36755
gy2021_GX_sur_t6	GX	2021-09-01	Surface	18401.5	2.78904	0.000157754	6.89	754.5	5.905	0.13	3.2	0.806667	1.57333	10.0467	6.12333	294.206	29.8571	1.54525	0.6	0.15	0.03	30.47	6.67	0.4	0.24	8.44	84.03
gy2021_SK_sur_t6	SK	2021-09-01	Surface	25886.6	2.66023	0.000103308	6.62	174	3.875	0.133333	1.41333	1.32667	0.3	19.08	6.39	120.651	12.5452	0.198675	0.52	0.31	0.11	22.83	3.36	0.56	0.38	9.3	44.3
gy2021_HX_rhi_t6	HX	2021-09-01	Rhizosphere	187.851	1.38534	0.00734453	7.12	359	15.0267	0.79	1.22	2.74667	0	83.0667
gy2021_GX_rhi_t6	GX	2021-09-01	Rhizosphere	22397	2.61287	0.000116715	6.62333	187.8	7.43	0.546667	0.886667	3.60667	1.83333	163.62
gy2021_SK_rhi_t6	SK	2021-09-01	Rhizosphere	56313.1	2.46891	4.40333e-05	7.55	226.667	5.17333	0.293333	1.96667	32.3467	3.76	104.88
gy2021_HX_sur_t7	HX	2021-09-27	Surface	153.366	0.855537	0.00561515	6.855	240	15.045		6.15	5.75	3.7	193.05
gy2021_GX_sur_t7	GX	2021-09-27	Surface	23458.3	3.73584	0.000160044	7.21	330.5	5.805	0.443333	4.4	6.15	1.5	548.1
gy2021_SK_sur_t7	SK	2021-09-27	Surface	26488.3	2.51751	9.65453e-05	6.64	170.25	4.17		4.1	4.85	1.25	265.85
gy2021_HX_rhi_t7	HX	2021-09-27	Rhizosphere	166.344	0.627759	0.00380877	7.33	268	16.07	0.733333	1.81333	12.554	5.232	220.197
gy2021_GX_rhi_t7	GX	2021-09-27	Bottom	22789.4	4.31196	0.00018967	7.40333	483	7.35333	0.443333	1.56933	11.1853	4.63667	702.74
gy2021_SK_rhi_t7	SK	2021-09-27	Rhizosphere	26174.9	1.79789	6.96e-05	7.41333	167.567	5.86333	0.233333	3.27	5.21067	3.47467	184.218
gy2021_HX_sur_t8	HX	2021-10-11	Surface	164.004	0.4545	0.002711	7.49333	234.667	14.6467	0.736667	2.16933	12.7467	8.14	144.669
gy2021_GX_sur_t8	GX	2021-10-11	Surface	23066.9	2.53324	0.000109893	7.49	253	7.08667	0.273333	1.59867	5.02733	10.418	285.529
gy2021_SK_sur_t8	SK	2021-10-11	Surface	29843.5	1.51374	5.21333e-05	7.42333	158.1	5.60667	0.176667	4.44733	6.17533	4.16467	126.437
gy2021_HX_sur_t9	HX	2022-01-11	Surface	152.674	0.888117	0.00581302	7.57333	226.667	14.7233	0.64	1.294	11.6027	10.676	80.5647
gy2021_GX_sur_t9	GX	2022-01-11	Surface	23066.6	2.36544	0.000105445	7.69	143.833	7.21	0.313333	2.18067	1.97133	7.89933	61.482
gy2021_SK_sur_t9	SK	2022-01-11	Surface	34055.9	1.31025	4.06667e-05	7.61667	109.333	5.70667	0.156667	5.16533	3.74	14.696	24.2093
gy2021_HX_sur_t10	HX	2022-03-25	Surface	181.888	0.757675	0.00418116	7.47	203.267	14.9633	0.63	2.00667	3.84733	3.998	76.7107
gy2021_GX_sur_t10	GX	2022-03-25	Surface	27085.6	2.56617	0.000100726	7.72333	129.6	7.30333	0.446667	1.54	0.884667	3.632	45.8273
gy2021_SK_sur_t10	SK	2022-03-25	Surface	42623.4	1.96776	5.02333e-05	7.11667	85.5	5.48667	0.186667	5.648	3.63067	16.4133	14.3867
gy2021_HX_sur_t11	HX	2022-04-25	Surface	171.506	0.68056	0.00398109	7.54	235.333	15.3433	0.44	1.844	17.8733	9.97533	82.8527
gy2021_GX_sur_t11	GX	2022-04-25	Surface	22822	3.94655	0.000176291	7.45	163.633	7.55333	0.32	1.77533	2.07733	2.20933	46.4447
gy2021_SK_sur_t11	SK	2022-04-25	Surface	29595.5	1.11258	3.79333e-05	6.66667	75.6	5.72	0.156667	3.55867	2.854	45.2187	18.1067

## Sheet: Result S2
Supplementary Result 2. Model comparison results for methylmercury (MeHg) concentrations in relation to mercury methylation potential and bioavailable mercury.
Model_Name	Model_Structure	Model_Description	K	N_observations	AICc	Delta_AICc	AICcWt	R_squared	Adj_R_squared	Variance_Explained_Percent	F_statistic	F_p_value	Residual_SE	DF
additive + site/type	MeHg ~ overall_hgcA + F1Hg + site + type	Additive effects controlling for site and compartment	7	41	64.88	0	0.825	0.8627	0.8431	84.31	44	4.00e-14	0.4673	35
interaction + site/type	MeHg ~ overall_hgcA * F1Hg + site + type	Interaction effects controlling for site and compartment	8	41	67.98	3.1	0.175	0.8627	0.8385	83.85	35.62	2.82e-13	0.4741	34
interaction	MeHg ~ overall_hgcA * F1Hg	hgcA and F1-Hg with interaction	5	41	91.93	27.05	0	0.695	0.6703	67.03	28.11	1.20e-09	0.6775	37
additive	MeHg ~ overall_hgcA + F1Hg	Additive effects of hgcA and F1-Hg	4	41	97.98	33.1	0	0.6234	0.6036	60.36	31.45	8.75e-09	0.7429	38
F1Hg only	MeHg ~ F1Hg	Bioavailable Hg(II) only	3	41	98.28	33.4	0	0.5971	0.5868	58.68	57.79	3.24e-09	0.7585	39
hgcA only	MeHg ~ overall_hgcA	hgcA gene abundance only	3	50	161.97	97.1	0	0.1162	0.0978	9.78	6.31	1.54e-02	1.1688	48
full interactions	MeHg ~ overall_hgcA * F1Hg * site * type	Full interaction model with site-specific effects	25	41	172.82	107.94	0	0.8959	0.755	75.5	6.36	1.38e-04	0.584	17

## Sheet: Result S3
Supplementary Result 3. Permutation Tests of Environmental Variables Influencing Methanogens and Methanotrophs (Significance codes: *** p ≤ 0.001, ** p ≤ 0.01, * p ≤ 0.05. All tests used 999 permutations. Residual df = 39 for all tests)
Microbial_Group	Test_Type	Variable	Df	Sum_of_Squares	F_Value	P_Value	Significance
Methanogen	Overall Model	All Variables	10	5.7037	2.0344	0.001	***
Methanogen	Individual Variable	THg	1	1.8492	6.5956	0.001	***
Methanogen	Individual Variable	MeHg	1	0.7908	2.8205	0.008	**
Methanogen	Individual Variable	MeHg_to_THg_Ratio	1	0.7844	2.7976	0.011	*
Methanogen	Individual Variable	pH	1	0.3198	1.1407	0.306
Methanogen	Individual Variable	EC	1	0.1862	0.664	0.721
Methanogen	Individual Variable	SOM	1	0.2736	0.9757	0.432
Methanogen	Individual Variable	DOM	1	0.5551	1.98	0.048	*
Methanogen	Individual Variable	chlorine	1	0.3048	1.0871	0.369
Methanogen	Individual Variable	nitrate	1	0.3716	1.3254	0.217
Methanogen	Individual Variable	sulfate	1	0.2683	0.9569	0.473
Methanotroph	Overall Model	All Variables	10	4.506	1.4371	0.014	*
Methanotroph	Individual Variable	THg	1	1.4953	4.7689	0.001	***
Methanotroph	Individual Variable	MeHg	1	0.6386	2.0368	0.028	*
Methanotroph	Individual Variable	MeHg_to_THg_Ratio	1	0.4521	1.442	0.154
Methanotroph	Individual Variable	pH	1	0.4421	1.4101	0.167
Methanotroph	Individual Variable	EC	1	0.3734	1.1907	0.283
Methanotroph	Individual Variable	SOM	1	0.0817	0.2605	0.989
Methanotroph	Individual Variable	DOM	1	0.2176	0.6939	0.729
Methanotroph	Individual Variable	chlorine	1	0.1354	0.4317	0.95
Methanotroph	Individual Variable	nitrate	1	0.2412	0.7693	0.642
Methanotroph	Individual Variable	sulfate	1	0.4286	1.3668	0.177

## Sheet: Result S4
Supplementary Result 4. Spearman's correlation between methanogen taxa and MeHg across sites and soil compartments
site	type	taxon	n_valid	spearman_correlation	spearman_p_values	correlation_strength	significance
HX	Surface	Methanobacteriaceae	11	0.512392	0.107069	Moderate	ns
HX	Rhizosphere	Methanobacteriaceae	6	-0.394665	0.438739	Weak	ns
GX	Surface	Methanobacteriaceae	11	0.0892227	0.794189	Very weak	ns
GX	Rhizosphere	Methanobacteriaceae	5	0.1	0.95	Very weak	ns
SK	Surface	Methanobacteriaceae	11	0.457662	0.156938	Weak	ns
SK	Rhizosphere	Methanobacteriaceae	6	0.169031	0.748868	Very weak	ns
HX	Surface	Methanocellaceae	11	-0.175292	0.60618	Very weak	ns
GX	Surface	Methanocellaceae	11	-0.591147	0.0554526	Moderate	ns
GX	Rhizosphere	Methanocellaceae	5	0.353553	0.559404	Weak	ns
SK	Surface	Methanocellaceae	11	0.485768	0.129817	Weak	ns
SK	Rhizosphere	Methanocellaceae	6	-0.115954	0.826848	Very weak	ns
HX	Surface	Methanoregulaceae	11	-0.0644386	0.850698	Very weak	ns
HX	Rhizosphere	Methanoregulaceae	6	-0.507093	0.304559	Moderate	ns
GX	Surface	Methanoregulaceae	11	-0.436364	0.182532	Weak	ns
GX	Rhizosphere	Methanoregulaceae	5	-0.6	0.35	Moderate	ns
SK	Surface	Methanoregulaceae	11	0.745455	0.0118659	Strong	*
SK	Rhizosphere	Methanoregulaceae	6	-0.942857	0.0166667	Strong	*
HX	Surface	Methanosarcinaceae	11	0	1	Very weak	ns
HX	Rhizosphere	Methanosarcinaceae	6	0.654654	0.158302	Moderate	ns
GX	Surface	Methanosarcinaceae	11	0.458456	0.156127	Weak	ns
GX	Rhizosphere	Methanosarcinaceae	5	0	1	Very weak	ns
SK	Surface	Methanosarcinaceae	11	0.336935	0.31095	Weak	ns
SK	Rhizosphere	Methanosarcinaceae	6	0.941124	0.00509754	Strong	**
HX	Surface	Methanosphaerulaceae	11	0.2	0.555445	Very weak	ns
HX	Rhizosphere	Methanosphaerulaceae	6	0.654654	0.158302	Moderate	ns
GX	Surface	Methanosphaerulaceae	11	0.387341	0.239216	Weak	ns
GX	Rhizosphere	Methanosphaerulaceae	5	0.974679	0.00481823	Strong	**
SK	Surface	Methanosphaerulaceae	11	-0.196561	0.562403	Very weak	ns
SK	Rhizosphere	Methanosphaerulaceae	6	0.428571	0.419444	Weak	ns
GX	Surface	Methanotrichaceae	11	-0.0495682	0.884925	Very weak	ns
GX	Rhizosphere	Methanotrichaceae	5	-0.447214	0.450185	Weak	ns
SK	Surface	Methanotrichaceae	11	0.481818	0.137219	Weak	ns
SK	Rhizosphere	Methanotrichaceae	6	-0.542857	0.297222	Moderate	ns

## Sheet: Result S5
Supplementary Result 5. Kruskal-Wallis and pairwise Wilcoxon rank sum tests for key methanogen and methanotroph families across sampling sites.
Microbial_Group	Family	KW_Chi_sq	KW_df	KW_P_value	KW_Significance	GX_vs_HX_P_adj	GX_vs_SK_P_adj	HX_vs_SK_P_adj
Methanotroph	Methylomonadaceae	14.881	2	0.0005869	**	0.2449	0.0108	0.0009
Methanotroph	Beijerinckiaceae	7.2119	2	0.02716	*	0.037	0.84	0.037
Methanotroph	Methylococcaceae	2.6546	2	0.2652		0.82	0.4	0.36
Methanotroph	Methanoperedenaceae	16.084	2	0.0003216	**	0.03328	0.03328	0.00037
Methanotroph	Overall	23.087	2	9.7e-06	**	0.0059	0.0168	2.2e-05
Methanogen	Methanoregulaceae	25.343	2	3.139e-06	**	5.5e-05	0.63	1.7e-05
Methanogen	Methanotrichaceae	27.214	2	1.232e-06	**	0.003	0.0027	4.4e-06
Methanogen	Methanosphaerulaceae	4.8764	2	0.08732		0.121	1	0.083
Methanogen	Methanobacteriaceae	2.8422	2	0.2414		0.31	0.44	0.44
Methanogen	Methanocellaceae	6.2208	2	0.04458	*	0.073	0.601	0.049
Methanogen	Methanosarcinaceae	4.614	2	0.09956		0.69	0.21	0.17
Methanogen	Overall	30.95	2	1.902e-07	**	1.3e-05	0.12	3.5e-06
Notes:
KW = Kruskal-Wallis test
P_adj = Adjusted p-values from pairwise Wilcoxon rank sum tests
Sites: GX, HX, SK
Significance codes: ** p ≤ 0.01, * p ≤ 0.05
Overall represents combined analysis across all families within each microbial group

## Sheet: Result S6
Supplementary Result 6. Spearman's correlation between methanotroph taxa and MeHg across sites and soil compartments
site	type	taxon	n_valid	spearman_correlation	spearman_p_values	correlation_strength	significance
HX	Surface	Beijerinckiaceae	11	0.441157	0.174385	Weak	ns
HX	Rhizosphere	Beijerinckiaceae	6	-0.130931	0.804726	Very weak	ns
GX	Surface	Beijerinckiaceae	11	0.133485	0.695594	Very weak	ns
GX	Rhizosphere	Beijerinckiaceae	5	-0.5	0.45	Weak	ns
SK	Surface	Beijerinckiaceae	11	0.476731	0.138185	Weak	ns
SK	Rhizosphere	Beijerinckiaceae	6	0.0857143	0.919444	Very weak	ns
HX	Surface	Methanoperedenaceae	11	0.364068	0.271026	Weak	ns
HX	Rhizosphere	Methanoperedenaceae	6	-0.540899	0.267778	Moderate	ns
GX	Surface	Methanoperedenaceae	11	0.0279145	0.935068	Very weak	ns
GX	Rhizosphere	Methanoperedenaceae	5	-0.564288	0.321723	Moderate	ns
SK	Surface	Methanoperedenaceae	11	0.00455582	0.989393	Very weak	ns
SK	Rhizosphere	Methanoperedenaceae	6	-0.485714	0.355556	Weak	ns
HX	Surface	Methylococcaceae	11	-0.468279	0.146313	Weak	ns
HX	Rhizosphere	Methylococcaceae	6	-0.698253	0.122839	Moderate	ns
GX	Surface	Methylococcaceae	11	-0.223057	0.509717	Very weak	ns
GX	Rhizosphere	Methylococcaceae	5	-0.707107	0.18169	Strong	ns
SK	Surface	Methylococcaceae	11	0.488504	0.127349	Weak	ns
SK	Rhizosphere	Methylococcaceae	6	-0.0303588	0.954476	Very weak	ns
HX	Surface	Methylomonadaceae	11	0.601246	0.0503971	Moderate	ns
HX	Rhizosphere	Methylomonadaceae	6	-0.257143	0.658333	Very weak	ns
GX	Surface	Methylomonadaceae	11	-0.400026	0.222835	Weak	ns
GX	Rhizosphere	Methylomonadaceae	5	-0.8	0.133333	Strong	ns
SK	Surface	Methylomonadaceae	11	0.6	0.0561789	Moderate	ns
SK	Rhizosphere	Methylomonadaceae	6	-0.6	0.241667	Moderate	ns

## Sheet: Result S7
Supplementary Result 7. hgcA sequences closely resembling anaerobic methane-oxidizing archaea (ANME) of the family Methanoperedenaceae
sequence ID	sequence
gy2021_SK_rhi_t6_unfixed_000001038510_1	YILVLDTKGINVWCAAGKGTFGTDEVVRRIEVAGLKDVVSHRTLIVPQLGATGVNAREVRARSGFKVEFGPVRASDLPEYLITHQATEEMRRVRFTFSDRIVLIPVEMKNFLIPLLAASVILALAGNYMAAAAVIAAAFSGLVLFPIM
gy2021_SK_rhi_t4_unfixed_000000739469_1	ALGKPAKESPVFVSANYTLSFDSLRSALNGNECYILVLDTKGINVWCAAGKGTFGTDELVHRIEAVGLKEVVSHRTLIVPQLGATGVDAREVRARSGFKVEFGPVRASDLPEYLKTHQASEEMRRVRFTLSDRIVLIPVEMKNFLLPLLA
gy2021_GX_rhi_t5_unfixed_000000519742_1	FAHAGTPPEKGNFRSAIIAINYSIYYANLNERCSKFRSSPSGTDSAVLISYDTIPDNLHARILVIDTTGINVWCAAGKGTFGTDELVRRIEAAGLKDVVSHRTLIVPQLGATGVDAREVRVRSGFKVEFGPVRASDLPEYLKTHQATEEMRRV

## Sheet: Result S8
Supplementary Result 8. Functionally annotated nodes with significant associations to MeHg, indicating whether the association is positive or negative.
Node ID	MAGs_original_name	Local Similarity Score(LSA)	LSA significance	LSA significance FDR corrected	SpearmanCorr	SpearmanCorr P-value	SpearmanCorr P-value FDR corrected
HX-063	maxbin2_HX_surface_bin.100_sub	0.665625	0.043	0.0465833	0.654545	0.028865	0.0312704
HX-072	maxbin2_HX_surface_bin.260	0.655834	0.036	0.045	0.636364	0.035287	0.0441088
HX-029	metabat2_HX_rhizosphere_bin.33_sub	-0.72706	0.018	0.0196364	-0.727273	0.011205	0.0126056
HX-036	metabat2_HX_surface_bin_.55	-0.721934	0.007	0.0095	-0.727273	0.011205	0.0152068
GX-027	metabat2_GX_rhizosphere_bin.32	0.660938	0.03	0.03	0.609091	0.046696	0.046696
GX-043	metabat2_GX_surface_bin.96	-0.690852	0.02	0.0230769	-0.672727	0.023313	0.0268996
GX-064	vamb_GX_rhizosphere_bin_vae_1552_sub	-0.757508	0.007	0.028	-0.754545	0.007282	0.029104
GX-065	vamb_GX_surface_bin_vae_2596	-0.757147	0.005	0.024	-0.763636	0.006233	0.029128
GX-067	vamb_GX_surface_bin_vae_3274_sub	-0.765363	0.006	0.0174	-0.790909	0.003746	0.0117925
SK-18	concoct_SK_surface_bin_255	0.724218	0.011	0.023	0.760822	0.006545	0.00955727
SK-64	metabat2_SK_rhizosphere_bin.67	0.738854	0.012	0.0173333	0.772727	0.005299	0.00754867
SK-102	vamb_SK_surface_bin_vae_4051	0.625937	0.048	0.0406207	0.674261	0.022882	0.0161111
SK-104	vamb_SK_surface_bin_vae_661_sub	0.733968	0.013	0.0135	0.800909	0.003052	0.00235125

## Sheet: Result S9
Supplementary Result 9. Multiple regression model results for methylmercury (MeHg) concentrations predicted by mbnT abundance and site and compartment effects.
Component	Variable/Statistic	Value	Std_Error	t_value	P_value	Significance
Coefficients	(Intercept)	6.587e-01	1.546e-01	4.26	0.000103	***
	overall_mbnT_TIGRFAM_genus	4.579e+07	1.784e+07	2.567	0.013638	*
	siteGX	2.488e+00	2.038e-01	12.207	7.07e-16	***
	siteSK	1.328e+00	2.298e-01	5.779	6.64e-07	***
	typeRhizosphere	3.803e-02	1.719e-01	0.221	0.825879
Model Statistics	Multiple R-squared	0.803	-	-	-	-
	Adjusted R-squared	0.7854	-	-	-	-
	F-statistic	45.84	-	-	2.559e-15	***
	Residual standard error	0.57	-	-	-	-
	Degrees of freedom	45	-	-	-	-
	Number of observations	50	-	-	-	-
Residuals	Min	-0.90649	-	-	-	-
	1Q	-0.32042	-	-	-	-
	Median	-0.06613	-	-	-	-
	3Q	0.14635	-	-	-	-
	Max	1.23771	-	-	-	-
